# Supplementary material for: Developing predictive models for µ opioid receptor binding using machine learning and deep learning techniques
Source: Exp Biol Med (Maywood). 2025 Mar 19;250:10359. doi: 10.3389/ebm.2025.10359 (PMC11961360; doi:10.3389/ebm.2025.10359)
Supplement: Supplementary file 2 [file DataSheet4.XLSX]

## Sheet: S4-288 descriptors
Mold2 Descriptor ID	Mold2 Descriptor	Shannon Entropy Value
D015	rotatable bond fraction	3.56623
D195	maximal valence vertex electrotopological positive variation	3.53561
D524	Mean molecular topological order-4 charge index	3.41535
D776	aromatic bonds ratio	3.40832
D348	molecular topological path index of order 08	3.38598
D347	molecular topological path index of order 07	3.35281
D349	molecular topological path index of order 09	3.34936
D350	molecular topological path index of order 10	3.32694
D352	molecular topological multiple path index of order 04	3.29208
D353	molecular topological multiple path index of order 05	3.28691
D250	EXP5 of Path-distance / Walk-distance over all atoms	3.25193
D531	Sum of molecular topological mean charge index	3.22225
D600	number of ring secondary C-sp3	3.21069
D282	structural information content order-1 index	3.18258
D447	Geary topological structure autocorrelation length-1 weighted by atomic masses	3.17228
D523	Mean molecular topological order-3 charge index	3.1702
D277	total information content order-2 index	3.14947
D137	Harmonic topological index	3.13429
D346	molecular topological path index of order 06	3.1143
D249	EXP4 of Path-distance / Walk-distance over all atoms	3.10169
D274	information content order-5 index	3.09131
D526	Mean molecular topological order-6 charge index	3.06922
D133	mean value of atomic composition index	3.06368
D269	information content order-0 index	3.06368
D448	Geary topological structure autocorrelation length-2 weighted by atomic masses	3.04764
D525	Mean molecular topological order-5 charge index	3.02792
D281	structural information content order-0 index	3.02121
D450	Geary topological structure autocorrelation length-4 weighted by atomic masses	3.01625
D283	structural information content order-2 index	3.0081
D263	vertex distance path count index	2.98899
D354	molecular topological multiple path index of order 06	2.98462
D189	Balaban van der Waals weighted index	2.98247
D217	valence vertex connectivity order-5 Index	2.97846
D272	information content order-3 index	2.97677
D254	radial centric index	2.97499
D262	information of bonds index	2.97056
D603	number of unsubstituted aromatic C-sp2	2.96607
D737	number of group R~CH~R	2.96607
D287	Complementary information content order-0 index	2.96478
D527	Mean molecular topological order-7 charge index	2.95998
D289	Complementary information content order-2 index	2.94547
D259	mean of distance degree equality index	2.93948
D012	number of multiple bonds	2.93356
D558	Lowest eigenvalue from Burdex matrix weighteed by polarizabilities order-3	2.91395
D407	walk count order-06	2.9044
D279	total information content order-4 index	2.90189
D294	bond information content order-1 index	2.90018
D128	number of rings in each molecule	2.89457
D559	Lowest eigenvalue from Burdex matrix weighteed by polarizabilities order-4	2.89172
D284	structural information content order3 index	2.88307
D587	Hightest eignevalue from Burdex matrix weighteed by electronegativities Sanderson-Scale order-8	2.87857
D345	molecular topological path index of order 05	2.874
D253	structure lopping centric group index	2.87081
D300	spanning tree with log value	2.86846
D286	structural information content order-5 index	2.86621
D504	Moran topological structure autocorrelation length-2 weighted by atomic polarizabilities	2.86392
D192	Balaban electronegativity weighted with Allred-Rochow-Scale index	2.85865
D595	Hightest eignevalue from Burdex matrix weighteed by polarizabilities order-8	2.85841
D276	total information content order-1 index	2.85735
D190	Balaban electronegativity weighted with Pauling-Scale index	2.85385
D503	Moran topological structure autocorrelation length-1 weighted by atomic polarizabilities	2.84759
D138	Geometric topological index	2.8422
D260	mean of distance degree magnitude index	2.82034
D351	molecular topological multiple path index of order 03	2.81925
D408	walk count max-10 steps	2.81338
D458	Geary topological structure autocorrelation length-4 weighted by atomic van der Waals volumes	2.80851
D496	Moran topological structure autocorrelation length-2 weighted by atomic Sanderson electronegativities	2.80795
D355	molecular topological multiple path index of order 07	2.79883
D191	Balaban electronegativity weighted with Sanderson-Scale index	2.79833
D297	bond information content order-4 index	2.79106
D586	Hightest eignevalue from Burdex matrix weighteed by electronegativities Sanderson-Scale order-7	2.79038
D194	maximal valence vertex electrotopological negative variation	2.78455
D156	Vertex degree topological index	2.77992
D522	Mean molecular topological order-2 charge index	2.77376
D715	number of group CH2R2	2.77301
D406	walk count order-05	2.77158
D256	vertex distance count magnitude index	2.76655
D292	Complementary information content order-5 index	2.76328
D288	Complementary information content order-1 index	2.76208
D278	total information content order-3 index	2.7439
D216	valence vertex connectivity order-4 Index	2.72427
D585	Hightest eignevalue from Burdex matrix weighteed by electronegativities Sanderson-Scale order-6	2.714
D560	Lowest eigenvalue from Burdex matrix weighteed by polarizabilities order-5	2.70523
D594	Hightest eignevalue from Burdex matrix weighteed by polarizabilities order-7	2.70285
D456	Geary topological structure autocorrelation length-2 weighted by atomic van der Waals volumes	2.69827
D513	Molecular topological order-3 charge index	2.6981
D344	molecular topological path index of order 04	2.67117
D472	Geary topological structure autocorrelation length-2 weighted by atomic polarizabilities	2.64926
D232	reciprocal distance order-1 sum product index	2.64313
D356	molecular topological multiple path index of order 08	2.63874
D774	unsaturation index weighted by conventional bonds order	2.63449
D515	Molecular topological order-5 charge index	2.62832
D528	Mean molecular topological order-8 charge index	2.62682
D405	walk count order-04	2.6205
D299	The largest eigenvalue	2.60614
D497	Moran topological structure autocorrelation length-3 weighted by atomic Sanderson electronegativities	2.60464
D291	Complementary information content order-4 index	2.58773
D414	walk-returning count order-6	2.58489
D163	Morlecular size and branching index	2.58139
D005	Number of 06-membered rings	2.5762
D155	Zagreb order-2 index	2.57348
D514	Molecular topological order-4 charge index	2.56864
D206	average vertex connectivity order-0 index	2.56707
D738	number of group R~CR~R	2.56184
D516	Molecular topological order-6 charge index	2.55911
D506	Moran topological structure autocorrelation length-4 weighted by atomic polarizabilities	2.54892
D455	Geary topological structure autocorrelation length-1 weighted by atomic van der Waals volumes	2.54783
D443	topological structure autocorrelation length-5 weighted by atomic polarizabilities	2.54207
D457	Geary topological structure autocorrelation length-3 weighted by atomic van der Waals volumes	2.53863
D442	topological structure autocorrelation length-4 weighted by atomic polarizabilities	2.53522
D719	number of group CH2RX	2.53163
D215	valence vertex connectivity order-3 Index	2.52953
D474	Geary topological structure autocorrelation length-4 weighted by atomic polarizabilities	2.52652
D521	Mean molecular topological order-1 charge index	2.52413
D426	topological structure autocorrelation length-4 weighted by atomic van der Waals volumes	2.52045
D134	Branch index	2.51162
D580	Hightest eignevalue from Burdex matrix weighteed by electronegativities Sanderson-Scale order-1	2.50581
D530	Mean molecular topological order-10 charge index	2.50463
D199	mean electrotopological states index	2.50377
D296	bond information content order3 index	2.49836
D584	Hightest eignevalue from Burdex matrix weighteed by electronegativities Sanderson-Scale order-5	2.49831
D404	walk count order-03	2.49539
D427	topological structure autocorrelation length-5 weighted by atomic van der Waals volumes	2.49048
D343	molecular topological path index of order 03	2.48975
D490	Moran topological structure autocorrelation length-4 weighted by atomic van der Waals volumes	2.48489
D502	Moran topological structure autocorrelation length-8 weighted by atomic Sanderson electronegativities	2.47582
D500	Moran topological structure autocorrelation length-6 weighted by atomic Sanderson electronegativities	2.47562
D441	topological structure autocorrelation length-3 weighted by atomic polarizabilities	2.46489
D157	second Zagreb order-2 index with value of valence vertex degrees	2.46462
D425	topological structure autocorrelation length-3 weighted by atomic van der Waals volumes	2.45725
D444	topological structure autocorrelation length-6 weighted by atomic polarizabilities	2.457
D466	Geary topological structure autocorrelation length-4 weighted by atomic Sanderson electronegativities	2.4519
D187	Balaban heteroatoms bonds weighted index	2.45147
D557	Lowest eigenvalue from Burdex matrix weighteed by polarizabilities order-2	2.45033
D229	principal quantum vertex connectivity order-5 Index	2.44443
D188	Balaban mass weighted index	2.44419
D205	vertex connectivity order-5 index	2.4394
D417	topological structure autocorrelation length-3 weighted by atomic masses	2.43212
D512	Molecular topological order-2 charge index	2.42674
D293	bond information content order-0 index	2.4262
D435	topological structure autocorrelation length-5 weighted by atomic Sanderson electronegativities	2.42398
D271	information content order-2 index	2.42317
D186	Average vertex distance connectivity index	2.42299
D507	Moran topological structure autocorrelation length-5 weighted by atomic polarizabilities	2.41591
D517	Molecular topological order-7 charge index	2.41234
D440	topological structure autocorrelation length-2 weighted by atomic polarizabilities	2.40807
D142	Balaban type of mean square vertex distance index	2.40591
D499	Moran topological structure autocorrelation length-5 weighted by atomic Sanderson electronegativities	2.40564
D166	Average Path length in Wiener Index	2.40525
D449	Geary topological structure autocorrelation length-3 weighted by atomic masses	2.40256
D593	Hightest eignevalue from Burdex matrix weighteed by polarizabilities order-6	2.40194
D748	number of group H attached to C0(sp3) with 1X attached to next C	2.39943
D412	walk-returning count order-4	2.39873
D248	EXP3 of Path-distance / Walk-distance over all atoms	2.39687
D261	information of vertex degree equality index	2.39459
D434	topological structure autocorrelation length-4 weighted by atomic Sanderson electronegativities	2.39058
D228	principal quantum vertex connectivity order-4 Index	2.38952
D242	average of deviation of average of longest path	2.38468
D024	number of Carbon	2.3838
D204	vertex connectivity order-4 index	2.38227
D267	mean of vertex distance information index	2.3822
D136	Narumi-type topological index	2.382
D403	walk count order-02	2.3791
D493	Moran topological structure autocorrelation length-7 weighted by atomic van der Waals volumes	2.37858
D139	Topological distance count order-3	2.37627
D508	Moran topological structure autocorrelation length-6 weighted by atomic polarizabilities	2.37585
D428	topological structure autocorrelation length-6 weighted by atomic van der Waals volumes	2.37517
D495	Moran topological structure autocorrelation length-1 weighted by atomic Sanderson electronegativities	2.37374
D424	topological structure autocorrelation length-2 weighted by atomic van der Waals volumes	2.3717
D561	Lowest eigenvalue from Burdex matrix weighteed by polarizabilities order-6	2.36901
D264	complexity vertex distance path count index	2.36269
D439	topological structure autocorrelation length-1 weighted by atomic polarizabilities	2.35481
D445	topological structure autocorrelation length-7 weighted by atomic polarizabilities	2.35411
D241	average longest path of the molecule	2.35283
D211	average vertex connectivity order-5 index	2.34964
D436	topological structure autocorrelation length-6 weighted by atomic Sanderson electronegativities	2.34945
D357	molecular topological multiple path index of order 09	2.34455
D298	bond information content order-5 index	2.34384
D173	Mohar order-2 index	2.34177
D342	molecular topological path index of order 02	2.33602
D416	topological structure autocorrelation length-2 weighted by atomic masses	2.32864
D227	principal quantum vertex connectivity order-3 Index	2.32806
D518	Molecular topological order-8 charge index	2.3269
D018	sum of conventional bond orders (H-depleted)	2.32237
D153	Zagreb order-1 index	2.32172
D203	vertex connectivity order-3 index	2.32109
D471	Geary topological structure autocorrelation length-1 weighted by atomic polarizabilities	2.31188
D505	Moran topological structure autocorrelation length-3 weighted by atomic polarizabilities	2.30828
D590	Hightest eignevalue from Burdex matrix weighteed by polarizabilities order-3	2.30422
D529	Mean molecular topological order-9 charge index	2.29492
D214	valence vertex connectivity order-2 Index	2.29404
D419	topological structure autocorrelation length-5 weighted by atomic masses	2.29302
D420	topological structure autocorrelation length-6 weighted by atomic masses	2.293
D591	Hightest eignevalue from Burdex matrix weighteed by polarizabilities order-4	2.28469
D016	number of double bonds	2.2846
D592	Hightest eignevalue from Burdex matrix weighteed by polarizabilities order-5	2.28409
D511	Molecular topological order-1 charge index	2.28317
D127	number of none-Hydrogen bonds in each molecule	2.28072
D402	walk count order-01	2.28072
D410	walk-returning count order-2	2.28072
D423	topological structure autocorrelation length-1 weighted by atomic van der Waals volumes	2.27315
D433	topological structure autocorrelation length-3 weighted by atomic Sanderson electronegativities	2.27204
D151	sum of atomic polarizabilities scaled on Carbon-SP3	2.2681
D429	topological structure autocorrelation length-7 weighted by atomic van der Waals volumes	2.26222
D415	topological structure autocorrelation length-1 weighted by atomic masses	2.26036
D363	Randic index	2.26003
D556	Lowest eigenvalue from Burdex matrix weighteed by polarizabilities order-1	2.2564
D446	topological structure autocorrelation length-8 weighted by atomic polarizabilities	2.24587
D025	number of Nitrogen	2.24505
D714	number of group group CH3R and CH4	2.24202
D213	valence vertex connectivity order-1 Index	2.23268
D273	information content order-4 index	2.22936
D226	principal quantum vertex connectivity order-2 Index	2.22859
D202	vertex connectivity order-2 index	2.2282
D432	topological structure autocorrelation length-2 weighted by atomic Sanderson electronegativities	2.22469
D494	Moran topological structure autocorrelation length-8 weighted by atomic van der Waals volumes	2.22292
D251	Petitjean index	2.21788
D437	topological structure autocorrelation length-7 weighted by atomic Sanderson electronegativities	2.21697
D460	Geary topological structure autocorrelation length-6 weighted by atomic van der Waals volumes	2.20981
D225	principal quantum vertex connectivity order-1 Index	2.20909
D201	vertex connectivity order-1 index	2.20543
D510	Moran topological structure autocorrelation length-8 weighted by atomic polarizabilities	2.20488
D019	number of Hydrogen	2.20487
D311	Sum eigenvalue weighted by polarizability distance matrix	2.20393
D553	Lowest eigenvalue from Burdex matrix weighteed by electronegativities Sanderson-Scale order-6	2.20356
D126	number of bonds in each molecule	2.20291
D154	Zagreb order-1 index with value of valence vertex degrees	2.20138
D125	number of none-Hydrogen atoms in each molecule	2.1975
D409	walk-returning count order-1	2.1975
D364	Balaban All-Path index	2.19127
D777	Molecular regresson confficients surface LogP index	2.19085
D464	Geary topological structure autocorrelation length-2 weighted by atomic Sanderson electronegativities	2.18737
D231	sum of valence vertex connectivity order-1 index	2.18082
D143	sum of atomic Van Der Waals Carbon-Scele	2.17919
D365	Balaban Short-Path index	2.17764
D519	Molecular topological order-9 charge index	2.17511
D431	topological structure autocorrelation length-1 weighted by atomic Sanderson electronegativities	2.17347
D554	Lowest eigenvalue from Burdex matrix weighteed by electronegativities Sanderson-Scale order-7	2.1716
D168	Harary index	2.17027
D172	reciprocal Wiener-Path index	2.17027
D212	valence vertex connectivity order-0 Index	2.16328
D280	total information content order-5 index	2.16249
D583	Hightest eignevalue from Burdex matrix weighteed by electronegativities Sanderson-Scale order-4	2.16099
D234	Kier atom's 0-order path information index	2.15442
D124	number of atoms in each molecule	2.15354
D421	topological structure autocorrelation length-7 weighted by atomic masses	2.15262
D149	sum of atomic electrongativities Allred-Rochow-scaled on Carbon	2.14858
D210	average vertex connectivity order-4 index	2.14776
D145	sum of atomic electronegativites Pauling-Scale on Carbon	2.14411
D147	sum of atomic electrongativities Sanderson-scaled on Carbon	2.14399
D158	valence electrions of principal quantum index	2.14301
D358	molecular topological multiple path index of order 10	2.14221
D430	topological structure autocorrelation length-8 weighted by atomic van der Waals volumes	2.14144
D122	Molecular weight	2.14107
D275	total information content order-0 index	2.13667
D463	Geary topological structure autocorrelation length-1 weighted by atomic Sanderson electronegativities	2.13506
D224	principal quantum vertex connectivity order-0 Index	2.12469
D200	vertex connectivity order-0 index	2.12327
D491	Moran topological structure autocorrelation length-5 weighted by atomic van der Waals volumes	2.11799
D193	Balaban-type polarizability weighted index	2.11747
D552	Lowest eigenvalue from Burdex matrix weighteed by electronegativities Sanderson-Scale order-5	2.11523
D462	Geary topological structure autocorrelation length-8 weighted by atomic van der Waals volumes	2.11283
D359	molecular topological all path index	2.1109
D285	structural information content order-4 index	2.10103
D489	Moran topological structure autocorrelation length-3 weighted by atomic van der Waals volumes	2.09758
D132	atomic composition index	2.09681
D270	information content order-1 index	2.09681
D746	number of group H attached to C0(sp3) no X attached to next C	2.09352
D468	Geary topological structure autocorrelation length-6 weighted by atomic Sanderson electronegativities	2.09044
D555	Lowest eigenvalue from Burdex matrix weighteed by electronegativities Sanderson-Scale order-8	2.08501
D413	walk-returning count order-5	2.08344
D459	Geary topological structure autocorrelation length-5 weighted by atomic van der Waals volumes	2.07489
D589	Hightest eignevalue from Burdex matrix weighteed by polarizabilities order-2	2.06975
D438	topological structure autocorrelation length-8 weighted by atomic Sanderson electronegativities	2.06919
D218	average valence vertex connectivity order-0 Index	2.0531
D596	number of total primary C-sp3	2.04434
D473	Geary topological structure autocorrelation length-3 weighted by atomic polarizabilities	2.03339
D198	sum electrotopological states index	2.03316
D310	Sum eigenvalue weighted by van der Waals distance matrix	2.03216
D501	Moran topological structure autocorrelation length-7 weighted by atomic Sanderson electronegativities	2.02019
D492	Moran topological structure autocorrelation length-6 weighted by atomic van der Waals volumes	2.01722
D308	Sum eigenvalue weighted by Heteroatoms and Multiple bonds Distance Matrix	2.01596
D290	Complementary information content order3 index	2.01298
D309	Sum eigenvalue weighted by mass distance matrix	2.01222
D001	number of 6-membered aromatic rings (only carbon atoms)	2.00645
D017	number of aromatic bonds	2.00622
D465	Geary topological structure autocorrelation length-3 weighted by atomic Sanderson electronegativities	2.00421
D713	number of group acceptor atoms for H-bonds (N O F)	2.00137
