# Supplementary material for: Developing predictive models for µ opioid receptor binding using machine learning and deep learning techniques
Source: Exp Biol Med (Maywood). 2025 Mar 19;250:10359. doi: 10.3389/ebm.2025.10359 (PMC11961360; doi:10.3389/ebm.2025.10359)
Supplement: Supplementary file 4 [file DataSheet3.XLSX]

## Sheet: S3-External validation dataset
Unique_SMILES	Activity (1-binder, 0-non_binder)	ID_from_Literature
[Ag+].NC1=CC=C(C=C1)[S](=O)(=O)[N-]C2=NC=CC=N2	1	NCGC00188438-01
[Br-].[Br-].C[N+](C)(CCCCCC[N+](C)(C)C1C2=C(C=CC=C2)C3=C1C=CC=C3)C4C5=C(C=CC=C5)C6=C4C=CC=C6	1	NCGC00182971-01
[Br-].C[N+]1(C)CCC(C1)OC(=O)C(O)(C2CCCC2)C3=CC=CC=C3	0	NCGC00182069-02
[Br-].C[N+]12CCCCC1CCC(C2)=C(C3=CC=CS3)C4=CC=CS4	1	NCGC00167984-01
[Br-].CC(C)[N+](C)(CCOC(=O)C1C2=C(OC3=C1C=CC=C3)C=CC=C2)C(C)C	1	NCGC00255145-01
[Br-].CC[N+](CC)(CC)CCOC(=O)C(C1CCCC1)C2CCCC2	0	NCGC00183852-01
[Br-].CC[N+]1(CC)CCC(C1C)=C(C2=CC=CC=C2)C3=CC=CC=C3	1	NCGC00183859-01
[Br-].CCC(=O)OC1C(CC2C3CCC4CC(OC(C)=O)C(CC4(C)C3CCC12C)N5CCCCC5)[N+]6(CCCCC6)CC=C	1	NCGC00183839-01
[Br-].CCCCCCCCCCCCCCCC[N+](C)(C)C	1	NCGC00254756-01
[Br-].COC1CC(C[N+](C)(C)C1)=C(C2=CC=CS2)C3=CC=CS3	1	NCGC00181009-02
[Cl-].[Cl-].CC[N+](CC)(CCNC(=O)C(=O)NCC[N+](CC)(CC)CC1=C(Cl)C=CC=C1)CC2=C(Cl)C=CC=C2	1	NCGC00163221-01
[Cl-].CCCCCCCCCCCCCC[N+]1=CC=C(C)C=C1	1	NCGC00181085-01
[Cl-].CCCCCCCCCCCCCCCCCCNC(=O)OC1CCN(CC1)C(=O)OCC(COC(=O)N(CC2=[N+](CC)C=CC=C2)C(=O)C3=C(OC)C=CC=C3)OC	1	NCGC00183020-01
[Cl-].CCCCNC1=CC=C(C=C1)C(=O)OCC[NH+](CC)CC	0	NCGC00183003-01
[I-].C[N+]1(CCCCC1)CC2COC(O2)(C3=CC=CC=C3)C4=CC=CC=C4	1	NCGC00182994-01
[Na+].[Na+].CC1=C(C)C=C2N(CC(O)C(O)C(O)CO[P]([O-])(=O)O[P]([O-])(=O)OCC3OC(C(O)C3O)[N]4C=NC5=C4N=CN=C5N)C6=NC(=O)NC(=O)C6=NC2=C1	1	NCGC00167573-01
[Na+].[Na+].CO/N=C(C(=O)NC1C2SCC(=C(N2C1=O)C([O-])=O)CSC3=NC(=C(CC([O-])=O)S3)C)/C4=CSC(=N4)N	0	NCGC00167581-01
[Na+].[O-]C(=O)CC1=C(NC2=C(Cl)C=CC=C2Cl)C=CC=C1	1	NCGC00253928-01
[Na+].CC[Hg]SC1=C(C=CC=C1)C([O-])=O	1	NCGC00255169-01
[Na+].CC1=C(C)C=C(C=C1)C(=O)C([O-])=O	0	NCGC00249898-01
[Na+].CC1CC2C3CCC4=CC(=O)C=CC4(C)C3(F)C(O)CC2(C)C1(O)C(=O)COC(=O)C5=CC=CC(=C5)[S]([O-])(=O)=O	1	NCGC00167571-01
[Na+].CCCCC(CC)COC(=O)CC(C(=O)OCC(CC)CCCC)[S]([O-])(=O)=O	1	NCGC00254414-01
[Na+].CN(C(C)=O)C1=C(I)C(=C(I)C(=C1I)C([O-])=O)NC(C)=O	1	NCGC00181093-01
[O-][N+](=O)C1=CC=C(NC(=O)NC2=CC=C(C=C2)[N+]([O-])=O)C=C1	1	NCGC00166218-02
[O-][N+]1=C(S[Zn]SC2=[N+]([O-])C=CC=C2)C=CC=C1	1	NCGC00183121-01
[O-][N+]1=C(SSC2=[N+]([O-])C=CC=C2)C=CC=C1	1	NCGC00164493-02
[O-][S](=O)(=O)CCC[S]([O-])(=O)=O	0	NCGC00344538-02
C[N]1C=C(C(=O)C2CCC3=C(C2)N=C[NH]3)C4=CC=CC=C14	1	NCGC00167437-06
C[N]1C=C(C2=CC=CC=C12)C3=C(C(=O)NC3=O)C4=C[N](C5CCN(CC5)CC6=NC=CC=C6)C7=C4C=CC=C7	1	NCGC00238452-09
C[N+]1(C)C2CCC1CC(C2)OC(=O)C(CO)C3=CC=CC=C3	0	NCGC00262580-03
C[N+]1=CC2=C3OCOC3=CC=C2C4=C1C5=CC6=C(OCO6)C=C5C=C4	1	NCGC00485905-01
C[S+]([O-])(=O)C1=CC=C(C(=C1)Cl)C(=O)NC2=CC(=C(Cl)C=C2)C3=NC=CC=C3	1	NCGC00242497-04
C[S+]([O-])(=O)C1=CC=C(C=C1)C(O)C(CF)NC(=O)C(Cl)Cl	0	NCGC00179366-08
C[S+]([O-])(=O)CCNCC1=CC=C(O1)C2=CC3=C(NC4=CC=C(OCC5=CC(=CC=C5)F)C(=C4)Cl)N=CN=C3C=C2	1	NCGC00167507-13
C\C1=C/CCC2(C)OC2C3OC(=O)C(=C)C3CC1	1	NCGC00024683-04
C1=CC=C(C=C1)C([N]2C=CN=C2)C3=CC=C(C=C3)C4=CC=CC=C4	1	NCGC00018254-09
C1CCN2CC3CC(CN4CCCCC34)C2C1	0	NCGC00389829-01
C1CN(CCN1C\C=C\C2=CC=CC=C2)C(C3=CC=CC=C3)C4=CC=CC=C4	1	NCGC00018187-09
C1CN=C(CN(CC2=CC=CC=C2)C3=CC=CC=C3)N1	1	NCGC00016613-16
C1CN=C(N1)C2CC2(C3=CC=CC=C3)C4=CC=CC=C4	1	NCGC00162222-03
C1CN2CCC1C(C2)CN3C4=C(SC5=C3C=CC=C5)C=CC=C4	1	NCGC00183046-03
CC#CC[N]1C(=NC2=C1C(=O)N(CC3=NC4=CC=CC=C4C(=N3)C)C(=O)N2C)N5CCCC(N)C5	1	NCGC00389240-01
CC(\C=C\C(O)C1CC1)C2CCC3C(\CCCC23C)=C\C=C/4CC(O)CC(O)C4=C	1	NCGC00167465-02
CC(=C)C1CCC(=CC1)C	0	NCGC00257291-01
CC(=C)C1CNC(C1CC(O)=O)C(O)=O	0	NCGC00024504-11
CC(=O)C1=CC=C2SC3=C(C=CC=C3)N(CCCN4CCN(CCO)CC4)C2=C1.OC(=O)\C=C/C(O)=O.OC(=O)\C=C/C(O)=O	1	NCGC00181120-01
CC(=O)N1CCN(CC1)C2=CC=C(OCC3COC(C[N]4C=CN=C4)(O3)C5=CC=C(Cl)C=C5Cl)C=C2	1	NCGC00025000-16
CC(=O)NC1C(O)OC(CO)C(O)C1OC2OC(C(OC3OC(CO)C(O)C(OC4OC(C(O)C(O)C4O)C(O)=O)C3NC(C)=O)C(O)C2O)C(O)=O	0	NCGC00167966-01
CC(=O)O[Hg]C1=CC=CC=C1	1	NCGC00254390-01
CC(=O)OC1(C(C)=O)C(=C)CC2C3C=C(C)C4=CC(=O)CCC4(C)C3CCC12C	1	NCGC00263927-02
CC(=O)OC1(CCC2C3C=C(C)C4=CC(=O)CCC4(C)C3CCC12C)C(C)=O	1	NCGC00255456-01
CC(=O)OC1(CCC2C3C=C(C)C4=CC(=O)CCC4C3CCC12C)C(C)=O	1	NCGC00179247-04
CC(=O)OC1(CCC2C3C=C(Cl)C4=CC(=O)CCC4(C)C3CCC12C)C(C)=O	1	NCGC00022680-04
CC(=O)OC1(CCC2C3CCC4=CC(=O)CCC4C3CCC12C)C#C	1	NCGC00183366-10
CC(=O)OC1=CC=C(C=C1)[C](=[C]2CC[CH2]CC2)C3=CC=C(OC(C)=O)C=C3	1	NCGC00165767-05
CC(=O)OC1CCC2(C)C3CCC4(C)C(CC=C4C5=CN=CC=C5)C3CC=C2C1	1	NCGC00186462-01
CC(=O)OC1CCC2C3CCC4(C)C(CCC4(OC(C)=O)C#C)C3CCC2=C1	1	NCGC00389463-01
CC(=O)OC1CCC2C3CCC4CC(=O)C=C(C)C4(C)C3CCC12C	1	NCGC00484057-01
CC(=O)OCC(=O)C1CCC2C3CCC4=CC(=O)CCC4(C)C3CCC12C	1	NCGC00178368-03
CC(C(O)=O)C1=CC=C2C(=C1)[NH]C3=CC=C(Cl)C=C23	1	NCGC00094937-09
CC(C(O)C1=CC=CC=C1)N(C)C\C=C\C2=CC=CC=C2	1	NCGC00249896-01
CC(C(O)C1=CC=CC=C1)N(C)CCOC(C2=CC=CC=C2)C3=CC=CC=C3	1	NCGC00181913-02
CC(C)(C)C1=CC(=C(NC(=O)C2=CNC3=C(C=CC=C3)C2=O)C=C1O)C(C)(C)C	1	NCGC00242480-08
CC(C)(C)C1=CC=C(C=C1)C(=O)CCCN2CCC(CC2)OC(C3=CC=CC=C3)C4=CC=CC=C4	1	NCGC00164603-01
CC(C)(C)C1=NC(=C(S1)C2=NC(=NC=C2)N)C3=C(F)C(=CC=C3)N[S+]([O-])(=O)C4=C(F)C=CC=C4F	0	NCGC00346716-20
CC(C)(C)CC(C)(C)C1=CC=C(O)C=C1	1	NCGC00164127-02
CC(C)(C)CC(C)(C)C1=CC=C(OCCO)C=C1	0	NCGC00091012-01
CC(C)(C)CC(C)(C)C1=CC=C(OCCOCC[N+](C)(C)CC2=CC=CC=C2)C=C1	1	NCGC00016373-07
CC(C)(C)NCC(O)C1=CC(=CC(=C1)O)O	1	NCGC00016010-08
CC(C)(CO[P](O)(=O)O[P](O)(=O)OCC1OC(C(O)C1O[P](O)(O)=O)[N]2C=NC3=C2N=CN=C3N)C(O)C(=O)NCCC(=O)NCCS	1	NCGC00167970-01
CC(C)(N)CC1=CC=CC=C1	0	NCGC00263911-04
CC(C)(O)C1=CC=CC=C1CCC(SCC2(CC2)CC([O-])=O)C3=CC=CC(=C3)\C=C\C4=CC=C5C=CC(=CC5=N4)Cl	1	NCGC00164568-18
CC(C)(OC1=CC=C(Cl)C=C1)C(=O)OCCCOC(=O)C(C)(C)OC2=CC=C(Cl)C=C2	0	NCGC00249923-01
CC(C)[N]1C2=C(C=CC=C2)C(=C1/C=C/C(O)CC(O)CC(O)=O)C3=CC=C(F)C=C3	1	NCGC00256490-01
CC(C)[N+](C)(CCC(C(N)=O)(C1=CC=CC=C1)C2=CC=CC=C2)C(C)C	1	NCGC00016308-05
CC(C)=CC1C(C(=O)OC2CC(=O)C(=C2C)CC=C)C1(C)C	1	NCGC00254946-01
CC(C)C(=O)OCC/C(SS\C(CCOC(=O)C(C)C)=C(\C)N(CC1=C(N)N=C(C)N=C1)C=O)=C(C)/N(CC2=C(N)N=C(C)N=C2)C=O	1	NCGC00167456-02
CC(C)C(CC(C)N(C)C)(C#N)C1=CC=CC=C1	1	NCGC00253611-01
CC(C)C1=NC(=CS1)CN(C)C(=O)NC(CCN2CCOCC2)C(=O)NC(CCC(CC3=CC=CC=C3)NC(=O)OCC4=CN=CS4)CC5=CC=CC=C5	1	NCGC00386235-06
CC(C)C1=NN=C(C)[N]1C2CC3CCC(C2)N3CCC(NC(=O)C4CCC(F)(F)CC4)C5=CC=CC=C5	1	NCGC00183109-02
CC(C)C1N2C(=O)C(NC(=O)C3CC4C(CC5=C[NH]C6=CC=CC4=C56)N(C)C3)(OC2(O)C7CCCN7C1=O)C(C)C.C[S](O)(=O)=O	1	NCGC00017074-02
CC(C)CC(NC(=O)C(COC(C)(C)C)NC(=O)C(CC1=CC=C(O)C=C1)NC(=O)C(CO)NC(=O)C(CC2=C[NH]C3=C2C=CC=C3)NC(=O)C(CC4=CN=C[NH]4)NC(=O)C5CCC(=O)N5)C(=O)NC(CCCNC(N)=N)C(=O)N6CCCC6C(=O)NNC(N)=O	0	NCGC00390804-02
CC(C)CC1=CC=C(CCC2=CC3=C(S2)[N]4C(=NN=C4C(C)N=C3C5=C(Cl)C=CC=C5)C)C=C1	1	NCGC00183008-01
CC(C)CC1N2C(=O)C(NC(=O)C3CC4C(CC5=C[NH]C6=CC=CC4=C56)N(C)C3)(OC2(O)C7CCCN7C1=O)C(C)C	1	NCGC00183332-01
CC(C)CC1N2C(=O)C(NC(=O)C3CN(C)C4CC5=C(Br)[NH]C6=CC=CC(=C56)C4=C3)(OC2(O)C7CCCN7C1=O)C(C)C	0	NCGC00024584-03
CC(C)CCC(=O)OC1CCC2C3CCC4=CC(=O)CCC4(C)C3CCC12C	1	NCGC00181019-01
CC(C)CCCC(C)CCCC(C)CCCC1(C)CCC2=C(C)C(=C(C)C(=C2O1)C)O	0	NCGC00016688-02
CC(C)COC1=CC=C(CNC(=O)N(CC2=CC=C(F)C=C2)C3CCN(C)CC3)C=C1	1	NCGC00390656-02
CC(C)COCC(CN(CC1=CC=CC=C1)C2=CC=CC=C2)N3CCCC3	1	NCGC00015155-14
CC(C)NCC(O)COC1=CC(=C(OC(C)=O)C(=C1C)C)C	1	NCGC00159498-03
CC(C)OC(=O)C1=C(C)NC(=C(C1C2=CC(=CC=C2)[N+]([O-])=O)C(=O)OC3CN(C3)C(C4=CC=CC=C4)C5=CC=CC=C5)N	1	NCGC00167436-08
CC(C)OC1=CC=C2C(=C1)OC=C(C2=O)C3=CC=CC=C3	1	NCGC00018139-04
CC(C[N]1C=NC2=C1N=CN=C2N)OC[P](O)(O)=O	1	NCGC00167535-07
CC(C1=NC=CC=C1)C2=C(CCN(C)C)CC3=CC=CC=C23	1	NCGC00025158-04
CC(CC(C(N)=O)(C1=CC=CC=C1)C2=CC=CC=C2)N(C)C	1	NCGC00263910-03
CC(CC1=CC=CC=C1)NCCCCl	1	NCGC00249908-01
CC(CC1=CC2=C(N(CCCO)CC2)C(=C1)C(N)=O)NCCOC3=CC=CC=C3OCC(F)(F)F	1	NCGC00389564-01
CC(CC1=CC2=C(OCO2)C=C1)NCC(O)C3=CC(=C(O)C=C3)O	1	NCGC00274276-01
CC(CCC1=CC=C(O)C=C1)NCC(O)C2=CC=C(O)C=C2	1	NCGC00164602-05
CC(CCC1=CC=C(O)C=C1)NCCC2=CC(=C(O)C=C2)O	1	NCGC00015321-04
CC(CCC1=CC=CC=C1)NC(C)C(O)C2=CC=C(O)C=C2	1	NCGC00015716-10
CC(CN(C(C)=O)C1=C(I)C(=C(I)C=C1I)N)C(O)=O	1	NCGC00179430-04
CC(CN(C)C)CN1C2=C(SC3=CC=C(C=C13)C(F)(F)F)C=CC=C2.OC(=O)C=CC(O)=O	1	NCGC00181168-01
CC(CN1C2=C(SC3=C1C=CC=C3)C=CC=C2)N(C)C	1	NCGC00015817-05
CC(CN1C2=C(SC3=CC=C(C=C13)[S](=O)(=O)N(C)C)C=CC=C2)N(C)C	1	NCGC00249414-01
CC(CO)NC(=O)C1CN(C)C2CC3=C[NH]C4=C3C(=CC=C4)C2=C1	1	NCGC00389716-01
CC(COC1=CC=CC=C1)N(CCCl)CC2=CC=CC=C2	1	NCGC00015121-08
CC(COC1=CC=CC=C1)NC(C)C(O)C2=CC=C(O)C=C2	1	NCGC00389673-01
CC(CSC(C)=O)C(=O)N1CCCC1C(=O)NC(CC2=CC=CC=C2)C(O)=O	0	NCGC00182037-01
CC(NC(C)(C)C)C(=O)C1=CC=CC(=C1)Cl	1	NCGC00015122-16
CC(NCCC1=CC=C(O)C=C1)C(O)C2=CC=C(O)C=C2	1	NCGC00162324-03
CC(NCCCC1=CC=CC(=C1)C(F)(F)F)C2=CC=CC3=CC=CC=C23	1	NCGC00181002-05
CC(O)C(=O)NC1=C(I)C(=C(I)C(=C1I)C(=O)NC(CO)CO)C(=O)NC(CO)CO	0	NCGC00016892-08
CC(O)C(O)=O.CC(CC1=CC=CC=C1)NCCC(C2=CC=CC=C2)C3=CC=CC=C3	1	NCGC00017014-01
CC(OC1=C(Cl)C=CC=C1Cl)C2=NCCN2	1	NCGC00271513-05
CC[O-].CC1=C(C(C2=CC=CC(=C2)[N+]([O-])=O)C(=C(C)N1)[P]3(=O)OCC(C)(C)CO3)C(=O)OCCN(CC4=CC=CC=C4)C5=CC=CC=C5	1	NCGC00371105-01
CC\1C\C(=C\CC2CC(CC3(CCC(C)C(C)O3)O2)OC(=O)C4C=C(C)\C(=N\O)C5OC\C(=C/C=C1)C45O)C	1	NCGC00507797-01
CC1(C)C(CCC2(C)C1CCC3(C)C2C(=O)C=C4C5CC(C)(CCC5(C)CCC34C)C([O-])=O)OC(=O)CCC([O-])=O	0	NCGC00381727-02
CC1(C)C(O)CCC2(C)C1CCC3(C)C2C(=O)C=C4C5CC(C)(CCC5(C)CCC34C)C(O)=O	1	NCGC00017244-06
CC1(C)CC1C(=O)N\C(=C/CCCCSCC(N)C(O)=O)C(O)=O	0	NCGC00484844-01
CC1(C)CCC(=C(C1)C2=CC=C(Cl)C=C2)CN3CCN(CC3)C4=CC(=C(C=C4)C(=O)N[S+]([O-])(=O)C5=CC=C(NCC6CCOCC6)C(=C5)[N+]([O-])=O)OC7=CN=C8[NH]C=CC8=C7	1	NCGC00345789-07
CC1(C)CCC(C)(C)C2=C1C=CC(=C2)NC(=O)C3=CC=C(C=C3)C(O)=O	1	NCGC00181111-09
CC1(C)OC2CC(=O)OCC23C4CCC5(C)C(OC(=O)C6OC56C4(C)C(=O)CC13)C7=COC=C7	1	NCGC00389267-01
CC1(C)OC2CC3C4CCC5=CC(=O)CCC5(C)C4(F)C(O)CC3(C)C2(O1)C(=O)CCl	0	NCGC00263868-02
CC1(C)SC2C(NC(=O)COC3=CC=CC=C3)C(=O)N2C1C(O)=O.CC4(C)SC5C(NC(=O)COC6=CC=CC=C6)C(=O)N5C4C(O)=O.C(CNCC7=CC=CC=C7)NCC8=CC=CC=C8	1	NCGC00017051-02
CC1(O)CCC2C3CCC4CC(=O)\C(CC4(C)C3CCC12C)=C/O	1	NCGC00091430-01
CC1(O)CCC2C3CCC4CC5=C(CC4(C)C3CCC12C)C=N[NH]5	1	NCGC00344550-04
CC1(O)CCC2C3CCC4CC5=NON=C5CC4(C)C3CCC12C	1	NCGC00181290-01
CC1=C([N](N=C1C(=O)NN2CCCCC2)C3=CC=C(Cl)C=C3Cl)C4=CC=C(Cl)C=C4	1	NCGC00164572-05
CC1=C(C[S+]([O-])C2=NC3=C([NH]2)C=CC=C3)N=CC=C1OCC(F)(F)F	1	NCGC00386267-04
CC1=C(C=C(C#N)C(=O)N1)C2=CC=NC=C2	0	NCGC00164390-01
CC1=C(C=C2C(=C1)C(C)(C)CCC2(C)C)C(=C)C3=CC=C(C=C3)C(O)=O	1	NCGC00181016-01
CC1=C(C=CC(=C1)C2=NOC(C2)(C3=CC(=CC(=C3)Cl)Cl)C(F)(F)F)C(=O)NCC(=O)NCC(F)(F)F	0	NCGC00509862-02
CC1=C(C=CC=C1)C(=O)NC2=CC(=C(C=C2)C(=O)N3CCCC(O)C4=C3C=CC(=C4)Cl)C	1	NCGC00183001-01
CC1=C(C=CC=C1O)C(=O)NC(CSC2=CC=CC=C2)C(O)CN3CC4CCCCC4CC3C(=O)NC(C)(C)C	1	NCGC00389300-01
CC1=C(CCNCC2=CC=C(\C=C\C(=O)NO)C=C2)C3=CC=CC=C3[NH]1	1	NCGC00263117-22
CC1=C(NC2=CC=NC(=N2)NC3=CC=C(C=C3)C#N)C(=CC(=C1)\C=C\C#N)C	1	NCGC00319175-08
CC1=C(O)C(=C(CO)C=N1)CO	0	NCGC00016261-03
CC1=C(O)C(=C(CO[P](O)(O)=O)C=N1)CN	0	NCGC00181045-01
CC1=C(O)C(=C2CCC(C)(COC3=CC=C(CC4=C(O)N=C(O)S4)C=C3)OC2=C1C)C	1	NCGC00159457-01
CC1=C2[NH]C(=C1CCC(O)=O)C=C3N=C(C=C4[NH]C(=CC5=NC(=C2)C(=C5C)C=C)C(=C4C)C=C)C(=C3CCC(O)=O)C	1	NCGC00015844-09
CC1=C2CCC(CC(O)C2=CC=C1)CN3CCC(CC3)C4=C(Cl)C=CC=C4Cl	1	NCGC00344511-05
CC1=C2O[Hg]C2=C(C=C1)[N+]([O-])=O	1	NCGC00249897-01
CC1=CC(=C(O)C(=C1CC2=NCCN2)C)C(C)(C)C	0	NCGC00015766-16
CC1=CC(=C2C=CC=CC2=C1O)O	1	NCGC00253592-01
CC1=CC(=C2C3OCC45CCCC(C)(C)C4CCC(C)(OC2=C1)C35)O	1	NCGC00181099-01
CC1=CC(=NO1)C(=O)NNCC2=CC=CC=C2	0	NCGC00016267-07
CC1=CC(=O)C2=C(C=CC=C2)C1=O	1	NCGC00255225-01
CC1=CC=C(C=C1)[S](O)(=O)=O.C2CCC3=C(C2)C=CC=C3NC4=NCCN4	1	NCGC00014496-01
CC1=CC=C(C=C1)C(=C\CN2CCCC2)/C3=CC=CC(=N3)/C=C/C(O)=O	1	NCGC00182053-02
CC1=CC=C(C=C1)C2(O)CCN(CCCC(=O)C3=CC=C(F)C=C3)CC2.O[S](O)(=O)=O	1	NCGC00188430-01
CC1=CC=C(C=C1)C2=CC(=N[N]2C3=CC=C(C=C3)[S](N)(=O)=O)C(F)(F)F	1	NCGC00091455-01
CC1=CC=C(C=C1)N(CC2=NCCN2)C3=CC=CC(=C3)O	1	NCGC00016311-10
CC1=CC=C(SC2=CC=CC=C2N3CCNCC3)C(=C1)C	1	NCGC00386237-09
CC1=CC=CC(=C1C)NC2=C(C=CC=C2)C(O)=O	0	NCGC00016278-07
CC1=CC=CC=C1C(N2C3CCC2CC(O)(C3)C4=CC=CC=C4)C5=C(C)C=CC=C5	1	NCGC00370798-01
CC1=CN=CC(=C1)CN2CCC(CC2)=C3C4=CC=C(Cl)C=C4CCC5=CC=CN=C35	1	NCGC00386213-06
CC1=NC(=C(CN(C=O)C(C)=C(CCO)SSC(CCO)=C(C)N(CC2=C(N)N=C(C)N=C2)C=O)C=N1)N	0	NCGC00181294-01
CC1=NC=C[N]1CCC(C(N)=O)(C2=CC=CC=C2)C3=CC=CC=C3	1	NCGC00183110-02
CC1=NC2=C([NH]1)C3=CC=CC=C3N(CC2)C(=O)C4=CC=C(NC(=O)C5=CC=CC=C5C6=CC=CC=C6)C=C4	1	NCGC00345881-07
CC1=NN=C2CN=C(C3=C(Cl)C=CC=C3)C4=C(SC(=C4)Br)[N]12	1	NCGC00183872-01
CC12C=CC3=C4CCC(=O)C=C4CCC3C1CCC2(O)CC=C	1	NCGC00390242-01
CC12CC(O)C3C(CCC4=CC(=O)C=CC34C)C1CCC2(O)C(=O)CO	0	NCGC00179649-15
CC12CC(O)C3C(CCC4=CC(=O)C=CC34C)C1CCC2(O)C(=O)CO[P]([O-])([O-])=O	0	NCGC00263920-02
CC12CC3CC(C)(C1)CC(N)(C3)C2	1	NCGC00015705-04
CC12CCC(=O)C=C1C3CC3C4C2CCC5(C)C4C6CC6C57CCC(=O)O7	1	NCGC00389682-01
CC12CCC3C(CCC4=C(O)C(=O)CCC34)C1CCC2OC(=O)CCC5CCCC5	1	NCGC00181156-01
CC12CCC3C(CCC4=C3C=CC(=C4)O)C1CCC2OC(=O)CCC5CCCC5	1	NCGC00389495-01
CC12CCC3C(CCC4=C3C=CC(=C4)OC(=O)C5=CC=CC=C5)C1CCC2O	1	NCGC00018174-02
CC12CCC3C(CCC4=CC(=CC=C34)OC5CCCC5)C1CCC2(O)C#C	1	NCGC00389818-01
CC12CCC3C(CCC4=CC(=O)C=CC34C)C1CCC2OC(=O)CCCCCCCCC=C	1	NCGC00378669-02
CC12CCC3C(CCC4=CC(=O)CCC34)C1CCC2OC(=O)CCC5=CC=CC=C5	1	NCGC00274069-01
CC12CCC3C(CCC4=CC(=O)CCC34)C1CCC2OC(=O)CCC5=CC=CO5	1	NCGC00249919-01
CC12CCC3C(CCC4=CC(=O)CCC34)C1CCC2OC(=O)CCC5CCCCC5	1	NCGC00249920-01
CC12CCC3C(CCC4=CC(=O)CCC34C)C1CCC2OC(=O)CCC5=CC=CC=C5	1	NCGC00160504-01
CC12CCC3C(CCC4=CC(=O)CCC34C)C1CCC2OC(=O)CCC5CCCC5	1	NCGC00346736-01
CC12CCC3C(CCC4NC(=O)C=CC34C)C1CCC2C(=O)NC5=CC(=CC=C5C(F)(F)F)C(F)(F)F	1	NCGC00164571-01
CC12CCCCCC(CC3=C1C=C(O)C=C3)C2N	1	NCGC00274273-01
CC1C(O)CCC2(C)C1CCC3(C)C2C(O)CC4\C(C(CC34C)OC(C)=O)=C(\CCC=C(C)C)C([O-])=O	0	NCGC00017030-14
CC1CC2C(CCC3(C)C2CCC3(OC(C)=O)C(C)=O)C4(C)CCC(=O)C=C14	1	NCGC00022037-04
CC1CCCC(O)CCCCCC2=CC(=CC(=C2C(=O)O1)O)O	1	NCGC00037064-02
CC1CCN(CCCC(=O)C2=CC=C(F)C=C2)CC1	1	NCGC00167744-04
CC1CN(CCC1(C(O)=O)C2=CC=CC=C2)C3CCC(CC3)(C#N)C4=CC=C(F)C=C4	1	NCGC00388517-02
CC1CN(CCC1(C)C2=CC(=CC=C2)O)CC(CC3=CC=CC=C3)C(=O)NCC(O)=O	1	NCGC00378640-04
CC1CNCCC2=CC=C(Cl)C=C12	1	NCGC00482607-01
CC1COC2(N1CC(=O)NC3=C2C=C(Cl)C=C3)C4=C(Cl)C=CC=C4	1	NCGC00253606-01
CC1NC2=CC(=C(C=C2C(=O)N1C3=C(C)C=CC=C3)[S+](N)([O-])=O)Cl	1	NCGC00093985-12
CC1OC1[P]([O-])([O-])=O	0	NCGC00162296-03
CCC(=O)C(CCN(C)C)(C1=CC=CC=C1)C2=CC=CC=C2	1	NCGC00249911-01
CCC(=O)N(C1=CC=CC=C1)C2(CCN(CCC3=CC=CS3)CC2)COC	1	NCGC00247355-05
CCC(=O)OC(CC1=CC=CC=C1)(C(C)CN(C)C)C2=CC=CC=C2.O[S+]([O-])(=O)C3=CC=C4C=CC=CC4=C3	1	NCGC00017048-03
CCC(=O)OC1(C(C)CC2C3CC(F)C4=CC(=O)C=CC4(C)C3(F)C(O)CC12C)C(=O)CCl	0	NCGC00389480-01
CCC(=O)OC1CCC2C3CCC4=C(C=CC(=C4)OC(=O)CC)C3CCC12C	0	NCGC00344540-01
CCC(=O)OC1CCC2C3CCC4=CC(=O)CCC4(C)C3CCC12C	1	NCGC00255481-01
CCC(C(=O)OCCN1CCOC(C1C)C2=CC=CC=C2)C3=CC=CC=C3	1	NCGC00249909-01
CCC(C(C)CN(C)C)C1=CC(=CC=C1)O	1	NCGC00389451-01
CCC(C)C(NC(=O)C(CC1=CC=CC=C1)NC(=O)C(CC(C)C)NC(=O)C(CCCNC(N)=N)NC(=O)C(NC(=O)C(C)NC(=O)C(CCC(O)=O)NC(=O)C(CCC(O)=O)NC(=O)C(CCC(O)=O)NC(=O)C(CCSC)NC(=O)C(CCC(N)=O)NC(=O)C(CCCCN)NC(=O)C(CO)NC(=O)C(CC(C)C)NC(=O)C(CC(O)=O)NC(=O)C(CO)NC(=O)C(NC(=O)C(CC2=CC=CC=C2)NC(=O)C(NC(=O)CNC(=O)C(CCC(O)=O)NC(=O)CNC(=O)C(N)CC3=C[NH]C=N3)C(C)O)C(C)O)C(C)C)C(=O)NC(CCC(O)=O)C(=O)NC(CC4=C[NH]C5=C4C=CC=C5)C(=O)NC(CC(C)…	1	NCGC00532511-01
CCC(C)CC(C)CCCCCCCCC(=O)NC1CC(O)C(NCCN)NC(=O)C2C(O)CCN2C(=O)C(NC(=O)C(NC(=O)C3CC(O)CN3C(=O)C(NC1=O)C(C)O)C(O)C(O)C4=CC=C(O)C=C4)C(O)CCN	1	NCGC00480797-01
CCC(C1OC(CC)(CC1C)C2CCC(O)(CC)C(C)O2)C(=O)C(C)C(O)C(C)CCC3=CC=C(C)C(=C3C([O-])=O)O	1	NCGC00263869-02
CCC(COC(=O)C1=CC(=C(OC)C(=C1)OC)OC)(N(C)C)C2=CC=CC=C2	1	NCGC00018269-14
CCC(O)(\C=C/Cl)C#C	0	NCGC00253596-01
CCC1(CCC(C)C)C(=O)NC(=O)NC1=O	1	NCGC00247711-01
CCC1(CCCCN(C)C1)C2=CC(=CC=C2)O	1	NCGC00179295-10
CCC1(O)C(=O)OCC2=C1C=C3N(CC4=C3N=C5C=CC=CC5=C4/C=N/OC(C)(C)C)C2=O	1	NCGC00253588-01
CCC1\C=C(\C)C(O)C\C=C\C=C(/COC2OC(C)C(OC(=O)C3=C(CC)C(=C(O)C(=C3O)Cl)Cl)C(O)C2OC)C(=O)OC(C\C=C(C)\C=C(/C)C1OC4OC(C)(C)C(OC(=O)C(C)C)C(O)C4O)C(C)O	1	NCGC00386281-07
CCC1=C(CC)C=C2CC(CC2=C1)NCC(O)C3=C4C=CC(=O)NC4=C(O)C=C3	1	NCGC00389282-01
CCC1=CC=C(OCC2=C(C=CC=C2)C(=O)NC3=CC4=C(C=C3)N=C(C)C=C4N)C=C1	1	NCGC00161418-13
CCC1=CC2=C(S1)[N]3C(=NN=C3CN=C2C4=C(Cl)C=CC=C4)C	1	NCGC00182031-01
CCC1=NN(CCCN2CCN(CC2)C3=CC(=CC=C3)Cl)C(=O)N1CCOC4=CC=CC=C4	1	NCGC00165846-10
CCC12C=CC3=C4CCC(=O)C=C4CCC3C1CCC2(O)C#C	1	NCGC00167457-04
CCC12C=CCN3CCC4(C(N(C)C5=C4C=C(C(=C5)OC)C6(CC7CC(CN(C7)CC8=C6[NH]C9=C8C=CC=C9)C(C)(F)F)C(=O)OC)C(O)(C1OC(C)=O)C(=O)OC)C23	1	NCGC00390520-02
CCC12CC(=C)C3C(CCC4=CC(=O)CCC34)C1CCC2(O)C#C	1	NCGC00168777-01
CCC12CCC3C(CCC4=C\C(CCC34)=N\O)C1CCC2(O)C#C	1	NCGC00485891-01
CCC12CCC3C(CCC4=CC(=O)CCC34)C1C=CC2(O)C#C	1	NCGC00263565-06
CCC12CCC3C(CCC4=CC(=O)CCC34)C1CCC2(O)C#C	1	NCGC00159349-02
CCC12CCC3C(CCC4=CC(CCC34)=NO)C1CCC2(OC(C)=O)C#C	1	NCGC00344561-03
CCC1C(COC1=O)CC2=CN=C[N]2C	0	NCGC00023339-09
CCC1C(O)C2C3CCC(C(C)CCC(O)=O)C3(C)CCC2C4(C)CCC(O)CC14	1	NCGC00480885-03
CCC1CC1(NC(=O)C2CC3CN2C(=O)C(NC(=O)OCC(C)(C)CCCCC4=C5CN(CC5=CC=C4)C(=O)O3)C(C)(C)C)C(=O)N[S+]([O-])(=O)C6CC6	1	NCGC00485973-01
CCC1NC2=CC(=C(C=C2[S](=O)(=O)N1)[S](N)(=O)=O)Cl	0	NCGC00160540-03
CCC1OC(=O)C(C)C(OC2CC(C)(OC)C(O)C(C)O2)C(C)C(OC3OC(C)CC(C3O)N(C)C)C(C)(O)CC(C)\C(=N/OCOCCOC)C(C)C(O)C1(C)O	0	NCGC00178510-13
CCC1OC(=O)C(C)C(OC2CC(C)(OC)C(O)C(C)O2)C(C)C(OC3OC(C)CC(C3O)N(C)C)C(C)(O)CC(C)CN(C)C(C)C(O)C1(C)O	0	NCGC00090753-01
CCCC(=O)NC1=NC=NC2=C1N=C[N]2C3OC4CO[P]([O-])(=O)OC4C3OC(=O)CCC	1	NCGC00390376-01
CCCC(=O)OCC(OC(=O)CCC)C(OC(=O)CCC)C(CN1C2=C(C=C(C)C(=C2)C)N=C3C(=O)NC(=O)N=C13)OC(=O)CCC	1	NCGC00181300-01
CCCC1(CCC2=CC=CC=C2)CC(=C(C(CC)C3=CC(=CC=C3)N[S](=O)(=O)C4=NC=C(C=C4)C(F)(F)F)C(=O)O1)O	0	NCGC00182028-01
CCCC1=CC(=C(OCC(=O)N2CCN(CC2)C(=O)COC3=C(OC)C=C(CCC)C=C3)C=C1)OC	1	NCGC00249927-01
CCCC1=NC2=C(C=C(C=C2C)C3=NC4=CC=CC=C4[N]3C)[N]1CC5=CC=C(C=C5)C6=CC=CC=C6C(O)=O	1	NCGC00095150-04
CCCCC(=O)N(CC1=CC=C(C=C1)C2=C(C=CC=C2)C3=NN=N[NH]3)C(C(C)C)C(O)=O	0	NCGC00095139-01
CCCCC(=O)OC1(C(C)CC2C3CCC4=CC(=O)C=CC4(C)C3(F)C(O)CC12C)C(=O)CO	1	NCGC00178423-02
CCCCC(=O)OC1CCC2C3CCC4=C(C=CC(=C4)O)C3CCC12C	1	NCGC00018166-15
CCCCC(C)CC(O)\C=C\C1C(O)CC(=O)C1CCCC\C=C\C(O)=O	1	NCGC00344134-05
CCCCC(F)(F)C1(O)CCC2C(CC(=O)C2CCCCCCC(O)=O)O1	1	NCGC00183105-01
CCCCC1C(=O)N(N(C1=O)C2=CC=C(O)C=C2)C3=CC=CC=C3	1	NCGC00094748-10
CCCCCC(=O)OC1(CCC2C3CCC4=CC(=O)CCC4(C)C3CCC12C)C(C)=O	1	NCGC00021268-03
CCCCCC(O)\C=C\C1C(O)CC(=O)C1C\C=C\CCCC(O)=O	1	NCGC00390431-01
CCCCCC(O)\C=C\C1C(O)CC(=O)C1CCCCCCC(O)=O	1	NCGC00476141-01
CCCCCC1=CC(=C(C2C=C(C)CCC2C(C)=C)C(=C1)O)O	1	NCGC00386518-01
CCCCCC1=CC(=C2C3C=C(C)CCC3C(C)(C)OC2=C1)O	1	NCGC00168257-01
CCCCCC1=CC=C(C)C=C1O	1	NCGC00180998-02
CCCCCCC(=O)OC1CCC2C3CCC4=CC(=O)CCC4(C)C3CCC12C	1	NCGC00510030-01
CCCCCCC(=O)OC1CCC2C3CCC4CC(=O)C=C(C)C4(C)C3CCC12C	1	NCGC00167979-01
CCCCCCCC(=O)NC(CN1CCCC1)C(O)C2=CC=C3OCCOC3=C2	1	NCGC00509905-03
CCCCCCCC\C=C\CCCCCCCC(O)=O	0	NCGC00344330-03
CCCCCCCCC1=CC=C(CCC(N)(CO)CO)C=C1	1	NCGC00188399-16
CCCCCCCCCC(=O)OC1(CCN(CCCC(=O)C2=CC=C(F)C=C2)CC1)C3=CC=C(Cl)C=C3	1	NCGC00508704-03
CCCCCCCCCC(=O)OC1CCC2C3CCC4=CC(=O)CCC4(C)C3CCC12C	1	NCGC00160513-01
CCCCCCCCCC(=O)OCCN1CCN(CCCN2C3=C(SC4=CC=C(C=C24)C(F)(F)F)C=CC=C3)CC1	1	NCGC00386699-01
CCCCCCCCCC(O)=O	0	NCGC00254437-01
CCCCCCCCCCCCCC(=O)OC(C)C	0	NCGC00256937-01
CCCCCCCCCCCCCCCC(=O)OCC(NC(=O)C(Cl)Cl)C(O)C1=CC=C(C=C1)[N+]([O-])=O	0	NCGC00348371-01
CCCCCCCCCCCCCCCC[N+](C)(C)CCN(CC1=CC=C(OC)C=C1)C2=NC=CC=N2	0	NCGC00016507-08
CCCCCCCCCCCCCCCCCC(=O)OCC(C)O	0	NCGC00159505-03
CCCCCCCCCCCCOCCOCCOCCOCCOCCOCCOCCOCCOCCO	1	NCGC00166290-03
CCCCCCCCNC(C)C(O)C1=CC=C(SC(C)C)C=C1	1	NCGC00018301-02
CCCCCNC(=N)N\N=C\C1=C[NH]C2=C1C=C(OC)C=C2	1	NCGC00095192-07
CCCCCOC1=C(C=CC=C1)\C(=C/SC)[N]2C=CN=C2	1	NCGC00249929-01
CCCCCOC1=CC=C(C=C1)C2=CC(=NO2)C3=CC=C(C=C3)C(=O)NC4CC(O)C(O)NC(=O)C5C(O)C(C)CN5C(=O)C(NC(=O)C(NC(=O)C6CC(O)CN6C(=O)C(NC4=O)C(C)O)C(O)C(O)C7=CC=C(O)C(=C7)O[S+](O)([O-])=O)C(O)CC(N)=O	1	NCGC00378997-08
CCCCCOC1=CC=C(C=C1)C2=CC=C(C=C2)C3=CC=C(C=C3)C(=O)NC4CC(O)C(O)NC(=O)C5C(O)C(C)CN5C(=O)C(NC(=O)C(NC(=O)C6CC(O)CN6C(=O)C(NC4=O)C(C)O)C(O)C(O)C7=CC=C(O)C=C7)C(C)O	1	NCGC00386349-01
CCCCN(CCCC)CCCOC1=CC=C(C=C1)C(=O)C2=C(CCCC)OC3=C2C=C(N[S+](C)([O-])=O)C=C3	1	NCGC00188863-03
CCCCNC1=CC(=CC(=C1OC2=CC=CC=C2)[S](N)(=O)=O)C(O)=O	0	NCGC00015149-02
CCCCOC1=CC=C(C=C1)C(=O)CCN2CCCCC2	1	NCGC00016498-09
CCCN(CCC)C(=O)CC1=C(N=C2C=CC(=C[N]12)Cl)C3=CC=C(Cl)C=C3	1	NCGC00182850-01
CCCN(CCC)CCC1=C2CC(=O)NC2=CC=C1	1	NCGC00015893-02
CCCN(CCC1=CC=CS1)C2CCC3=C(O)C=CC=C3C2	1	NCGC00379074-04
CCCN[S+]([O-])(=O)NC1=NC=NC(=C1C2=CC=C(Br)C=C2)OCCOC3=NC=C(Br)C=N3	0	NCGC00346456-07
CCCN1CC(C)C(O)C(C)(O)C(CC)OC(=O)C(C)C(OC2CC(C)(OC)C(O)C(C)O2)C(C)C(OC3(C)OC(C)CC(C3O)N(C)C)C(C)(O)CC1C	1	NCGC00537949-01
CCCOC(=O)C1=CC=C(O)C=C1	0	NCGC00090965-07
CCN(CC)C(=O)C1=CC=C(C=C1)C(N2CC(C)N(CC=C)CC2C)C3=CC(=CC=C3)O	1	NCGC00480930-01
CCN(CC)C(=O)C1=CC=C(C=C1)C2=CC3(CCNCC3)OC4=CC=CC(=C24)O	1	NCGC00346641-09
CCN(CC)C(=O)NC1CC2C(CC3=C[NH]C4=CC=CC2=C34)N(C)C1	1	NCGC00094476-03
CCN(CC)C(=O)NC1CN(C)C2CC3=C[NH]C4=C3C(=CC=C4)C2=C1	1	NCGC00179663-04
CCN(CC)C(C)CN1C2=C(SC3=C1C=CC=C3)C=CC=C2	1	NCGC00178860-05
CCN(CC)CC1=C(O)C=CC(=C1)NC2=C3C=CC(=CC3=NC=C2)Cl	1	NCGC00017063-07
CCN(CC)CC1=NC=C[N]1C2=C(C=C(C=C2)[N+]([O-])=O)C(=O)C3=C(Cl)C=CC=C3	1	NCGC00183104-02
CCN(CC)CCN1C(=O)CN=C(C2=C(F)C=CC=C2)C3=C1C=CC(=C3)Cl	1	NCGC00164573-01
CCN(CC)CCNC(=O)C1=C(OCC=C)C=C(Cl)C=C1	1	NCGC00181914-01
CCN(CC)CCOC(=O)C(CC1CCCO1)CC2=C3C=CC=CC3=CC=C2	1	NCGC00178213-08
CCN(CC)CCOC(=O)C1(CCCC1)C2=CC=CC=C2	1	NCGC00167426-04
CCN(CC)CCOC1=C(C=CC=C1)C(=O)CCC2=CC=CC=C2	1	NCGC00160484-02
CCN(CC)CCOC1=CC=C(C=C1)C(=C(Cl)C2=CC=CC=C2)C3=CC=CC=C3	1	NCGC00179503-02
CCN(CC)CCOCCOC(=O)C(CC)(CC)C1=CC=CC=C1	1	NCGC00389219-02
CCN(CC)CCOCCOC(=O)C1(CCCC1)C2=CC=CC=C2	1	NCGC00024595-10
CCN1C(NC2=CC=C(OCCN3CCCCC3)C=C2)C4=C(C=CC=C4)C1=O	1	NCGC00182995-01
CCN1CCC(C1C)=C2C3=CC=CC=C3CCC4=CC=CC=C24	1	NCGC00408838-01
CCN1CCCC(C1)OC(=O)C(C2=CC=CC=C2)C3=CC=CC=C3	1	NCGC00178395-08
CCN1CCCC1CNC(=O)C2=C(OC)C=CC(=C2)[S+](N)([O-])=O	0	NCGC00015966-12
CCN1CCN(CC1)C2=NC3=C(CCCCCC3)C(=C2)C4=CC=C(F)C=C4	1	NCGC00183858-07
CCNC(=O)N(CCCN(C)C)C(=O)C1CC2C(CC3=C[NH]C4=CC=CC2=C34)N(CC=C)C1	1	NCGC00167821-01
CCOC(=O)C(C)(C)OC1=CC=C(Cl)C=C1	0	NCGC00015257-08
CCOC(=O)C(N)CC1=CC=C(C=C1)C2=CC(=NC(=N2)N)OC(C3=C(C=C(Cl)C=C3)[N]4C=CC(=N4)C)C(F)(F)F	1	NCGC00390241-10
CCOC(=O)C1(CCN(CCC2=CC=C(N)C=C2)CC1)C3=CC=CC=C3	1	NCGC00253613-01
CCOC(=O)COC1=CC=C2C(=O)C=C(OC2=C1)C3=CC=CC=C3	1	NCGC00182622-03
CCOC(CN1CCN(CC1)CC(C)C(=O)C2=CC=CC=C2)C3=CC=CC=C3	1	NCGC00167445-04
CCOC1=C(C=CC(=C1)CC(=O)NC(CC(C)C)C2=C(C=CC=C2)N3CCCCC3)C(O)=O	1	NCGC00016978-07
CCOC1=C(OC(C2CNCCO2)C3=CC=CC=C3)C=CC=C1	1	NCGC00386203-04
CCOC1=C(OCCNC(C)CC2=CC(=C(OC)C=C2)[S+](N)([O-])=O)C=CC=C1	1	NCGC00482845-01
CCOC1=C2OC3C(O)C=CC4C5CC(=C2C34CCN5C)C=C1	1	NCGC00168251-01
CCOC1=CC2=C(C=C1)N=C3C=C(N)C=CC3=C2N	1	NCGC00096056-05
CCOC1=NC2=CC=CC(=C2[N]1CC3=CC=C(C=C3)C4=C(C=CC=C4)C5=NN=N[NH]5)C(=O)OC(C)OC(=O)OC6CCCCC6	1	NCGC00255218-01
CCOC1=NC2=CC=CC(=C2[N]1CC3=CC=C(C=C3)C4=C(C=CC=C4)C5=NN=N[NH]5)C(O)=O	1	NCGC00167474-01
CCOC1OC(C(COCC2=CC=CC=C2)OCC3=CC=CC=C3)C(OCC4=CC=CC=C4)C1O	1	NCGC00179274-05
CCP(|[Au]SC1OC(COC(C)=O)C(OC(C)=O)C(OC(C)=O)C1OC(C)=O)(CC)CC	1	NCGC00160391-02
CCSC1=CC2=C(SC3=CC=CC=C3N2CCCN4CCN(C)CC4)C=C1	1	NCGC00262537-04
Cl.C[N]1C2=C(C(=O)N(CC2)CC3=C(C)[NH]C=N3)C4=C1C=CC=C4	0	NCGC00167528-02
Cl.CC(C)(C)NCC(O)CSC1=NC(=CS1)C2=CC=C(S2)C(N)=O	1	NCGC00181107-01
Cl.CC(C)CC1C(OC(=O)N1CCCN2CCCCCC2)C3=CC=CC=C3	1	NCGC00262941-01
Cl.CC(CC(C1=CC=CC=C1)C2=CC=CC=C2)NC(C)(C)C	1	NCGC00183030-01
Cl.CC(CCC1=CC=CC=C1)NCC(O)C2=CC(=C(O)C=C2)C(N)=O	1	NCGC00256847-01
Cl.CC1=C(C=CC=C1)N2CCN(CC2)CCC3=NN=C4CCCC[N]34	1	NCGC00188443-01
Cl.CC1=C(CC2CCC3=C(C)C4=CC=CC=C4[N]3C2=O)N=C[NH]1	1	NCGC00257405-01
Cl.CC1=NC=C2CN=C(C3=C(F)C=CC=C3)C4=C(C=CC(=C4)Cl)[N]12	1	NCGC00168254-02
Cl.CC1CCCCN1CCCOC(=O)C2=CC=CC=C2	0	NCGC00167552-01
Cl.CCC(CN)=C(C1=CC=CC=C1)C2=CC=CC=C2	1	NCGC00262942-01
Cl.CCCCCCOC1=C2C=CC=CC2=C(C=C1)C(=N)N(CCCC)CCCC	1	NCGC00181091-01
Cl.CCCOC(C(=O)OC1CCN(C)CC1)(C2=CC=CC=C2)C3=CC=CC=C3	1	NCGC00181103-01
Cl.CCN(CC)CCCN(C1CC2=C(C1)C=CC=C2)C3=CC=CC=C3	1	NCGC00167576-02
Cl.CCOC(=O)C(CCC1=CC=CC=C1)NC(C)C(=O)N(CC(O)=O)C2CC3=C(C2)C=CC=C3	1	NCGC00181755-01
Cl.CCOC(=O)C1(CCCN(C)CC1)C2=CC=CC=C2	1	NCGC00183870-01
Cl.CCOC(=O)NNC1=C2C=CC=CC2=CN=N1	0	NCGC00256213-01
Cl.Cl.C(CNCC1=CC=CC=C1)NCC2=CC=CC=C2	1	NCGC00166222-04
Cl.Cl.CC(N)C(=O)N(CCCC1=CN=CC=C1)C2=C(C)C=CC=C2C	1	NCGC00183832-01
Cl.Cl.CNCCC1=CC=CC=N1	0	NCGC00095910-01
Cl.Cl.NC(=N)C1=CC(=C(OCCCOC2=C(Br)C=C(C=C2)C(N)=N)C=C1)Br	1	NCGC00189076-01
Cl.Cl.NC(=O)C1(CCN(CCCC(=O)C2=CC=C(F)C=C2)CC1)N3CCCCC3	1	NCGC00165864-02
Cl.Cl.OCCN1CCN(CCCN2C3=C(C=CC=C3)C=CC4=C2C=CC=C4)CC1	1	NCGC00162068-04
Cl.ClC1=CC(=CC=C1)N2CCN(CCCN3N=C4C=CC=CN4C3=O)CC2	1	NCGC00256807-01
Cl.ClC1=CC2=C(SC3=C(C=CC=C3)N2CCCN4CCC5(CC4)NC(=O)CS5)C=C1	1	NCGC00014648-01
Cl.CN(C)CC[CH]=[C]1C2=C(C=CC=C2)[C](C)(C)C3=C1C=CC=C3	1	NCGC00181088-01
Cl.CN1CCC(C1)CN2C3=C(SC4=C2C=CC=C4)C=CC=C3	1	NCGC00014482-01
Cl.COC(=O)C1=C(C)NC(=C(C1C2=CC(=CC=C2)[N+]([O-])=O)C(=O)OC(C)(C)CN(C)CCC(C3=CC=CC=C3)C4=CC=CC=C4)C	1	NCGC00167492-03
Cl.COC1=C(OC)C=C(CCN(C)CCCC(C#N)(C(C)C)C2=CC(=C(OC)C(=C2)OC)OC)C=C1	1	NCGC00015686-11
Cl.COC1=C(OC)C=C(CCNCC(O)COC2=CC=CC(=C2)C)C=C1	1	NCGC00182040-01
Cl.COC1=C2C3CN(CCCCN4C(=O)NC5=C(SC6=C5N=C(C=N6)C7=CC=CC=C7)C4=O)CC3COC2=CC=C1	1	NCGC00162178-02
Cl.COC1=C2OC3C(O)C=CC4C5CC(=C2C34CCN5C)C=C1	1	NCGC00247720-01
Cl.COC1=CC=CC(=C1)C(=O)CCNC(C)C(O)C2=CC=CC=C2	1	NCGC00182060-03
Cl.NC(=N)NC(=O)C1=NC(=C(N)N=C1N)Cl	1	NCGC00257079-01
Cl.OC(C(=O)OCCN1CCCCC1)(C2=CC=CC=C2)C3=CC=CC=C3	1	NCGC00181083-01
Cl.OC1=CC=C(C=C1)C2=C(C(=O)C3=CC=C(OCCN4CCCCC4)C=C3)C5=C(S2)C=C(O)C=C5	1	NCGC00255153-01
Cl\C=C/C[N]12CN3CN(CN(C3)C1)C2	0	NCGC00344521-01
ClC(Cl)(Cl)SN1C(=O)C2CC=CCC2C1=O	1	NCGC00254676-01
ClC1=C(C=CC=C1)C([N]2C=CN=C2)(C3=CC=CC=C3)C4=CC=CC=C4	1	NCGC00015251-17
ClC1=C(Cl)C(=CC=C1)N2CCN(CCCCOC3=CC4=C(CCC(=O)N4)C=C3)CC2	1	NCGC00159510-02
ClC1=C(CN2CCC3=C(C2)C=CS3)C=CC=C1	1	NCGC00016872-06
ClC1=C(CN2CCCC2=N)NC(=O)NC1=O	0	NCGC00389632-03
ClC1=CC(=C(C=C1)C(C[N]2C=CN=C2)OCC=C)Cl	1	NCGC00254626-01
ClC1=CC(=C(C=C1)C(C[N]2C=CN=C2)OCC3=C(Cl)C=CC=C3Cl)Cl	1	NCGC00179642-08
ClC1=CC(=C(CO\N=C(/C[N]2C=CN=C2)C3=C(Cl)C=C(Cl)C=C3)C=C1)Cl	1	NCGC00177980-02
ClC1=CC(=C(OCC#CI)C=C1Cl)Cl	1	NCGC00181134-04
ClC1=CC=C(C(C[N]2C=CN=C2)OCC3=C(Cl)SC=C3)C(=C1)Cl	1	NCGC00167430-12
ClC1=CC=C(C[N]2C(=NC3=C2C=CC=C3)CN4CCCC4)C=C1	1	NCGC00015243-09
ClC1=CC=C(C=C1)C(OCCN2CCCCC2)C3=CC=CC=C3	1	NCGC00178069-08
ClC1=CC=C(CCC(C[N]2C=CN=C2)SC3=C(Cl)C=CC=C3Cl)C=C1	1	NCGC00179596-11
ClC1=CC=C(NC(=O)NC2=CC(=C(Cl)C=C2)Cl)C=C1	1	NCGC00254243-01
ClC1=CC2=C(C=C1)N(C3CCN(CCCN4C(=O)NC5=C4C=CC=C5)CC3)C(=O)N2	1	NCGC00014670-19
ClC1=CC2=C(C=C1)N(CC3CC3)C(=O)CN=C2C4=CC=CC=C4	1	NCGC00168256-01
ClC1=CC2=C(CC(=O)N2)C=C1CCN3CCN(CC3)C4=NSC5=CC=CC=C45	1	NCGC00263539-10
ClC1=CC2=C(CCC3=C(C=CC=C3)N2CCCN4CCC5(CC4)N6CCCCC6NC5=O)C=C1	1	NCGC00183853-01
ClC1=CC2=C(OC3=C(C=CC=C3)N=C2N4CCNCC4)C=C1	1	NCGC00015004-09
CN(C(=O)CN(CCO)CC(=O)N(C)C(C)(C)CC1=CC=CC=C1)C(C)(C)CC2=CC=CC=C2	1	NCGC00016382-06
CN(C(=S)OC1=CC2=CC=CC=C2C=C1)C3=CC(=CC=C3)C	0	NCGC00255761-01
CN(C)[S+]([O-])(=O)C1=CC2=C(SC3=C(C=CC=C3)N2CCCN4CCN(C)CC4)C=C1	1	NCGC00179625-05
CN(C)C(=S)SC(=S)N(C)C	1	NCGC00256325-01
CN(C)C(=S)SSC(=S)N(C)C	1	NCGC00255002-01
CN(C)C(CCOC1=CC=CC2=CC=CC=C12)C3=CC=CC=C3	1	NCGC00389266-01
CN(C)C\C=C(\C1=CC=C(Br)C=C1)C2=CC=CN=C2	1	NCGC00025286-05
CN(C)C1=CC=C(C=C1)C(C2=CC=CC=C2)=C3C=CC(C=C3)=[N+](C)C	1	NCGC00013058-03
CN(C)C1=CC=C2C(=C1)C=CC(=[N+]2C)\C=C\C3=C(C)[N](C(=C3)C)C4=CC=CC=C4.OC(=O)C5=CC6=CC=CC=C6C(=C5O)CC7=C(O)C(=CC8=CC=CC=C78)C([O-])=O	1	NCGC00094772-04
CN(C)C1C2CC3C(O)C4=C(Cl)C=CC(=C4C(=O)C3=C(O)C2(O)C(=O)C(=C1O)C(N)=O)O	0	NCGC00162149-06
CN(C)CC\C=C1/C2=C(SC3=C1C=C(Cl)C=C3)C=CC=C2	1	NCGC00013683-05
CN(C)CCC(=O)OC1C(OC(C)=O)C2(C)OC(C)(CC(=O)C2(O)C3(C)C(O)CCC(C)(C)C13)C=C	1	NCGC00420892-01
CN(C)CCC(O)(C1=CC=CC=C1)C2=C(Cl)C=CC=C2	1	NCGC00181096-01
CN(C)CCC=C1C2=C(C=CC=C2)C=CC3=C1C=CC=C3	1	NCGC00013841-13
CN(C)CCC=C1C2=C(CCC3=C1C=CC=C3)C=CC=C2	1	NCGC00015095-11
CN(C)CCCN1C2=C(CCC3=C1C=C(Cl)C=C3)C=CC=C2	1	NCGC00015264-08
CN(C)CCCN1C2=C(CCC3=C1C=CC=C3)C=CC=C2	1	NCGC00015563-07
CN(C)CCCN1C2=C(SC3=C1C=C(C=C3)C(C)=O)C=CC=C2	1	NCGC00016634-05
CN(C)CCCN1C2=C(SC3=C1C=C(C=C3)C(F)(F)F)C=CC=C2	1	NCGC00016012-11
CN(C)CCCN1C2=C(SC3=C1C=C(Cl)C=C3)C=CC=C2	1	NCGC00015273-11
CN(C)CCCN1C2=C(SC3=C1C=CC=C3)C=CC=C2	1	NCGC00015829-11
CN(C)CCCOC1(CCCCCC1)CC2=CC=CC=C2	1	NCGC00249914-01
CN(C)CCN1C(=O)C2=CC=CC=C2N(C)C3=CC=CC=C13	1	NCGC00160395-06
CN(C)CCOC(C1=CC=CC=C1)C2=C(C)C=CC=C2	1	NCGC00015771-06
CN(C)CCOC(C1=CC=CC=C1)C2=CC=C(Br)C=C2	1	NCGC00249891-01
CN(C)CCOC1=C(CC2=CC=CC=C2)C=CC=C1.NC3=CC(=C(C=C3)C(O)=O)O	1	NCGC00181128-01
CN(C\C=C\C1=CC=CC=C1)CC2=C3C=CC=CC3=CC=C2	1	NCGC00179332-10
CN(C=NC1=C(C)C=C(C)C=C1)C=NC2=C(C)C=C(C)C=C2	1	NCGC00254832-01
CN(C1CCN(CC1)C2=NC3=C(C=CC=C3)[N]2CC4=CC=C(F)C=C4)C5=NC=CC(=O)N5	1	NCGC00344565-05
CN(CCCN1C2=C(CCC3=C1C=CC=C3)C=CC=C2)CC(=O)C4=CC=C(Cl)C=C4	1	NCGC00166397-06
CN1C(=O)C(=C2N(C(=O)N(C3CC3)C(=O)C2=C1NC4=CC=C(I)C=C4F)C5=CC=CC(=C5)NC(C)=O)C	1	NCGC00263180-18
CN1C(=O)C=C(N2CCCC(N)C2)N(CC3=C(C=CC(=C3)F)C#N)C1=O	1	NCGC00378845-08
CN1C(=O)C=C(N2CCCC(N)C2)N(CC3=C(C=CC=C3)C#N)C1=O	1	NCGC00389461-02
CN1C(=O)NC(=O)N(C1=O)C2=CC=C(OC3=CC=C(C=C3)[S](=O)(=O)C(F)(F)F)C(=C2)C	1	NCGC00182044-01
CN1C2=CC=CC=C2C(NCCCCCCC(O)=O)C3=CC=C(Cl)C=C3[S+]1([O-])=O	1	NCGC00378639-03
CN1C2CCC(C)(C)C1CC(C2)OC(=O)C(O)(C3=CC=CS3)C4=CC=CS4	1	NCGC00261971-01
CN1C2CCC1CC(C2)OC(=O)C(O)C3=CC=CC=C3	1	NCGC00386256-05
CN1C2CCC1CC(C2)OC(C3=CC=CC=C3)C4=CC=CC=C4	1	NCGC00013495-05
CN1CC(C2=CC=CC=C2)C3=CC=CC(=C3C1)N	1	NCGC00255316-01
CN1CCC(CC1)=C2C3=C(C=CC=C3)C=CC4=C2C=CC=C4	1	NCGC00015252-08
CN1CCC2=C(C1)SC(=N2)C(=O)NC3CC(CCC3NC(=O)C(=O)NC4=NC=C(Cl)C=C4)C(=O)N(C)C	0	NCGC00378907-03
CN1CCC2=CC=CC3=C2C1CC4=CC=C(O)C(=C34)O	1	NCGC00142462-03
CN1CCC23CCCCC2C1CC4=C3C=C(C)C=C4.O[P](O)(O)=O	1	NCGC00182065-02
CN1CCC23CCCCC2C1CC4=CC=C(O)C=C34	1	NCGC00183037-02
CN1CCCC(C1)=C(C2=CC=CS2)C3=CC=CS3	1	NCGC00167424-01
CN1CCCC(C1)CN2C3=C(SC4=C2C=CC=C4)C=CC=C3	1	NCGC00160480-01
CN1CCCC(CC1)N2N=C(CC3=CC=C(Cl)C=C3)C4=C(C=CC=C4)C2=O	1	NCGC00177979-15
CN1CCCC(CC2C3=CC=CC=C3SC4=C2C=CC=C4)C1	1	NCGC00273481-03
CN1CCCC1CC2=C[NH]C3=CC=C(CC[S](=O)(=O)C4=CC=CC=C4)C=C23	1	NCGC00181130-01
CN1CCCN(CC1)C(C2=CC=CC=C2)C3=CC=C(Cl)C=C3	1	NCGC00018271-09
CN1CCN(CC1)C2=NC3=C(CC4=C2C=CC=C4)C=CC=C3	1	NCGC00182979-02
CN1CCN(CC1)C2=NC3=C(OC4=C2C=C(Cl)C=C4)C=CC=C3	1	NCGC00021145-10
CN1CCN(CC1)C2=NC3=C(SC4=C2C=C(Cl)C=C4)C=CC=C3	1	NCGC00160387-04
CN1CCN(CC1)CC2=CC=C(C=C2)C(=O)NC3=CC=C(C)C(=C3)NC4=NC(=CS4)C5=CC=CN=C5	1	NCGC00241103-10
CN1CCN(CC1)CC2=CC=C(NC(=O)C3=CC(=C(C)C=C3)C#CC4=CN=C5C=CC=N[N]45)C=C2C(F)(F)F	1	NCGC00263152-19
CN1CCN(CCC=C2C3=C(SC4=CC=C(C=C24)[S](=O)(=O)N(C)C)C=CC=C3)CC1	1	NCGC00015998-04
CN1CCN(CCCN2C3=C(SC4=C2C=C(Cl)C=C4)C=CC=C3)CC1	1	NCGC00015856-14
CN1CCOC(C2=CC=CC=C2)C3=CC=CC=C3C1	1	NCGC00094906-12
CN1N(C2=CC=CC=C2)C(=O)C(=C1C)NC(=O)C3=CN=CC=C3	1	NCGC00016605-07
CNC(=O)C1=CC(=CC=N1)OC2=CC=C(NC(=O)NC3=CC=C(Cl)C(=C3)C(F)(F)F)C=C2	1	NCGC00167488-29
CNC(=O)OC1=CC=C2N(C)C3N(C)CCC3(C)C2=C1	1	NCGC00093889-03
CNC(C)CCC=C(C)C	1	NCGC00181139-02
CNC1(CCCCC1=O)C2=C(Cl)C=CC=C2	1	NCGC00159480-02
CNC1=C(Cl)C=C(C(=O)NC2CCN(CC3=CC=CC=C3)C2C)C(=C1)OC	1	NCGC00371107-01
CNC1C(O)C(OCC1(C)O)OC2C(O)C(OC3OC(CN)C(O)C(O)C3O)C(N)CC2NC(=O)C(O)CN	0	NCGC00164587-04
CNC1CCCN(C1)C2=C(F)C=C3C(=O)C(=CN(C4CC4)C3=C2OC)C(O)=O	1	NCGC00167532-05
CNCC1=C[N](C(=C1)C2=CC=CC=C2F)[S+]([O-])(=O)C3=CC=CN=C3	0	NCGC00386236-07
CNCCC(OC1=CC=C(C=C1)C(F)(F)F)C2=CC=CC=C2	1	NCGC00015428-08
CNCCC(OC1=CC=CC2=CC=CC=C12)C3=CC=CS3	1	NCGC00389606-01
CNCCC=C1C2=C(CCC3=C1C=CC=C3)C=CC=C2	1	NCGC00014483-18
CO/N=C(/C(=O)NC1C2SCC=C(N2C1=O)C([O-])=O)C3=CSC(=N3)N	0	NCGC00167460-03
CO\N=C(/C(=O)NC1C2SCC(=C(N2C1=O)C(O)=O)CN3C=CC(=N)N3CCO)C4=CSC(=N4)N	0	NCGC00379079-03
CO\N=C(C(=O)NC1C2SCC(=C(N2C1=O)C(O)=O)C[N]3N=NC(=N3)C)/C4=CSC(=N4)N	0	NCGC00183016-01
CO\N=C(C(=O)NC1C2SCC(=C(N2C1=O)C(O)=O)COC(N)=O)\C3=CC=CO3	0	NCGC00091560-01
COC(=O)\C=C\C(=O)NC1CCC2(O)C3CC4=CC=C(O)C5=C4C2(CCN3CC6CC6)C1O5	1	NCGC00480906-01
COC(=O)C(N1CCC2=C(C1)C=CS2)C3=C(Cl)C=CC=C3	1	NCGC00482811-01
COC(=O)C1=C(C)NC(=C(C1C2=C(C=CC=C2)[N+]([O-])=O)C(=O)OC)C	1	NCGC00015748-11
COC(=O)C1=C(C)NC(=C(C1C2=C(C=CC=C2)[N+]([O-])=O)C(=O)OCC(C)=O)C	1	NCGC00182054-03
COC(=O)C1=C(C)NC(=C(C1C2=C(C=CC=C2)[N+]([O-])=O)C(=O)OCC(C)C)C	1	NCGC00164633-01
COC(=O)C1=C(C)NC(=C(C1C2=CC(=CC=C2)[N+]([O-])=O)C(=O)OCCN(C)CC3=CC=CC=C3)C	1	NCGC00015747-03
COC(=O)C1=C(C)NC(=C(C1C2=CC(=CC=C2)[N+]([O-])=O)C(=O)OCCN3CCN(CC3)C(C4=CC=CC=C4)C5=CC=CC=C5)C	1	NCGC00167493-05
COC(=O)CCC1=C(C)C2=NC1=CC3=C(CCC(O)=O)C(=C([NH]3)C=C4N=C(C=C5[NH]C(=C2)C6(C)C(C(=O)OC)C(=CC=C56)C(=O)OC)C(=C4C=C)C)C	1	NCGC00387476-01
COC(=O)N(C(=O)N1COC2(CC3=CC(=CC=C3C2=N1)Cl)C(=O)OC)C4=CC=C(OC(F)(F)F)C=C4	1	NCGC00164264-02
COC(=O)NC(C(C)C)C(=O)N1CCCC1C2=NC=C([NH]2)C3=CC=C4C(=C3)OC([N]5C6=C(C=C(C=C6)C7=CN=C([NH]7)C8CCCN8C(=O)C(NC(=O)OC)C(C)C)C=C45)C9=CC=CC=C9	1	NCGC00510317-01
COC(=O)NC1=NC2=C([NH]1)C=CC(=C2)SC3=CC=CC=C3	1	NCGC00016855-13
COC(CNC(=O)C1=C(OCC(O)=O)C=CC=C1)C[Hg]O	1	NCGC00181320-01
COC1\C=C\OC2(C)OC3=C(C2=O)C4=C(O)C(=C(NC(=O)\C(=C\C=C\C(C)C(O)C(C)C(O)C(C)C(OC(C)=O)C1C)C)C(=C4C(=C3C)O)O)\C=N\N5CCN(CC5)C6CCCC6	1	NCGC00386298-01
COC1=C(C(=CC=C1)OC)C2=CC(=N[N]2C3=C4C=CC(=CC4=NC=C3)Cl)C(=O)NC(CC(C)C)C(O)=O	1	NCGC00387458-01
COC1=C(C)C2=C(C=C1)C(=CC(=N2)C3=NC(=CS3)C(C)C)OC4CC5C(C4)C(=O)N(C)CCCC\C=C\C6CC6(NC5=O)C(=O)N[S+]([O-])(=O)C7CC7	1	NCGC00483041-01
COC1=C(C=CC=C1)N2CCN(CC2)CC(O)COC3=C4C=CC=CC4=CC=C3	1	NCGC00015718-15
COC1=C(N2CCNC(C)C2)C(=CC3=C1N(C=C(C(O)=O)C3=O)C4CC4)F	1	NCGC00068236-11
COC1=C(NC2=C3C=CC=CC3=NC4=C2C=CC=C4)C=CC(=C1)N[S+](C)([O-])=O	1	NCGC00093644-09
COC1=C(O)C2=C3C(CC4=CC(=C(O)C=C4)OC5=C(OC)C=C6CCN(C)C(CC7=CC=C(O2)C=C7)C6=C5)[N+](C)(C)CCC3=C1	1	NCGC00178480-04
COC1=C(OC)C(=CC(=C1)C2C3C(COC3=O)C(O)C4=C2C=C5OCOC5=C4)OC	1	NCGC00022001-13
COC1=C(OC)C(=CC(=C1)NCC2=C(C)C3=C(C=C2)N=C(N)N=C3N)OC	1	NCGC00161419-07
COC1=C(OC)C=C(C[N+]2(CCOCCC3CCC4CC3C4(C)C)CCOCC2)C(=C1)Br	1	NCGC00388506-02
COC1=C(OC)C=C(CC2=C3C=C(OC)C(=CC3=CC=N2)OC)C=C1	1	NCGC00015810-22
COC1=C(OC)C=C(CC2=CN=C(N)N=C2N)C(=C1)C	1	NCGC00167523-05
COC1=C(OC)C=C(CCN(C)CCCC(C#N)(C(C)C)C2=CC(=C(OC)C=C2)OC)C=C1	1	NCGC00016083-09
COC1=C(OC)C=C2C3CC(OC(=O)C(N)C(C)C)C(CC(C)C)CN3CCC2=C1	1	NCGC00522306-02
COC1=C(OC)C2=C(C=C1)C(OC2=O)C3N(C)CCC4=C3C(=C5OCOC5=C4)OC	1	NCGC00016388-04
COC1=C(OCC(O)CO)C=CC=C1	0	NCGC00016350-01
COC1=C(OCCCN2CCC(CC2)C3=NOC4=CC(=CC=C34)F)C=CC(=C1)C(C)=O	1	NCGC00188864-01
COC1=C2CCCCC(C2=NC=C1)[S](=O)C3=NC4=CC=CC=C4[NH]3	1	NCGC00253591-01
COC1=C2OC3=CC=C(CC4N(C)CCC5=C4C(=C6OCOC6=C5)OC7=CC8=C(CCN(C)C8CC(=C2)C=C1)C=C7OC)C=C3	1	NCGC00161621-08
COC1=CC(=C(Cl)C=C1C(=O)NC2CCN(CC2)CC3=CC=CC=C3)N	1	NCGC00016951-07
COC1=CC(=CC(=C1OC)OC)C(=O)OCCC[NH+]2CCC[NH+](CCCOC(=O)C3=CC(=C(OC)C(=C3)OC)OC)CC2	1	NCGC00015346-03
COC1=CC(=CC(=C1OC)OC)C=CC(=O)N2CCN(CC2)CC(=O)N3CCCC3.OC(=O)\C=C/C(O)=O	0	NCGC00181123-01
COC1=CC(=CC(=C1OC)OC)CC2=C(N)N=C(N)N=C2	1	NCGC00016055-05
COC1=CC(=CN=[N+]1C2=CC=CC=C2)N	1	NCGC00510028-02
COC1=CC=C(C=C1)[N]2N=C(CCC(=O)N(C)O)C=C2C3=CC=C(Cl)C=C3	1	NCGC00253573-02
COC1=CC=C(C=C1)C2SC3=C(C=CC=C3)N(CCN(C)C)C(=O)C2OC(C)=O	1	NCGC00024309-05
COC1=CC=C(C=C1CNC2C3CCN(CC3)C2C(C4=CC=CC=C4)C5=CC=CC=C5)C(C)(C)C	1	NCGC00390625-02
COC1=CC=C(C=C1OC2CCCC2)C3(CCC(CC3)C(O)=O)C#N	0	NCGC00485415-01
COC1=CC=C(CCN2CCC(CC2)NC3=NC4=CC=CC=C4[N]3CC5=CC=C(F)C=C5)C=C1	1	NCGC00016913-09
COC1=CC=C(CN(CCN(C)C)C2=CC=CC=N2)C=C1	1	NCGC00015822-17
COC1=CC=C(CN2CCN(CC2)C(C3=CC=C(F)C=C3)C4=CC=C(F)C=C4)C(=C1OC)OC	1	NCGC00164543-09
COC1=CC=C2N=C([NH]C2=C1)[S](=O)CC3=C(C)C(=C(C)C=N3)OC	1	NCGC00016925-06
COC1=CC=C2N=C3CCCCCC4CC4OC(=O)NC(C(=O)N5CC(CC5C(=O)NC6(CC6C=C)C(=O)N[S+]([O-])(=O)C7CC7)OC3=NC2=C1)C(C)(C)C	1	NCGC00538374-01
COC1=CC=C2N=CC=C(C(O)C3CC4CCN3CC4C=C)C2=C1	1	NCGC00159499-02
COC1=CC=CC(=C1)C2(O)CCCCC2CN(C)C	1	NCGC00484860-01
COC1=CC=CC2=C1C34CCN(CC5CC5)C(C2)C3(CCC(=O)C4)OC	1	NCGC00344512-02
COC1=CC=NC(=C1OC)C[S](=O)C2=NC3=CC=C(OC(F)F)C=C3[NH]2	1	NCGC00095188-01
COC1=CC2=C(C=C1)C3CCC4(C)C(CCC4(O)C#C)C3CC2	1	NCGC00389214-01
COC1=CC2=C(C=C1CC3=C(F)C(=CC=C3)Cl)C(=O)C(=CN2C(CO)C(C)C)C(O)=O	1	NCGC00346565-09
COC1=CC2=C(CC3C4CCCCC24CCN3C)C=C1	1	NCGC00015333-17
COC1=CC2=C(SC3=C(C=CC=C3)N2CC(C)CN(C)C)C=C1	1	NCGC00179370-05
COC1=CC2=NC(=NC(=C2C=C1OC)N)N3CCN(CC3)C(=O)C4=CC=CO4	1	NCGC00016740-13
COC1=CC2=NC(=NC(=C2C=C1OC)N)N3CCN(CC3)C(=O)C4CCCO4	1	NCGC00016026-12
COC1=CC2=NC=NC(=C2C=C1OCCCN3CCOCC3)NC4=CC(=C(F)C=C4)Cl	1	NCGC00159455-02
COC1=CN=C(OC2CC(N(C2)C(=O)C(NC(=O)OC(C)(C)C)C(C)(C)C)C(=O)NC3(CC3C=C)C(=O)N[S+]([O-])(=O)C4CC4)C5=C1C=CC(=C5)Cl	1	NCGC00483039-01
COC1C(CC2CN3CCC4=C([NH]C5=CC(=CC=C45)OC)C3CC2C1C(=O)OC)OC(=O)/C=C/C6=CC(=C(O)C=C6)OC	1	NCGC00253604-01
COC1C(CC2CN3CCC4=C([NH]C5=CC(=CC=C45)OC)C3CC2C1C(=O)OC)OC(=O)C6=CC(=C(OC)C(=C6)OC)OC	1	NCGC00091250-04
COC1C(CC2CN3CCC4=C([NH]C5=CC=CC=C45)C3CC2C1C(=O)OC)OC(=O)C6=CC(=C(OC)C(=C6)OC)OC	1	NCGC00168786-02
COC1C(OC(N)=O)C(O)C(OC2=C(C)C3=C(C=C2)C(=C(NC(=O)C4=CC(=C([O-])C=C4)CC=C(C)C)C(=O)O3)O)OC1(C)C	0	NCGC00389369-01
COC1CC(OC(C)C1O)OC2C(C)C(OC3OC(C)CC(C3O)N(C)C)C(C)CC4(CO4)C(=O)C(C)C(O)C(C)C(C)OC(=O)C2C.O[P](O)(O)=O	1	NCGC00016680-01
COC1CN(CCCOC2=CC=C(F)C=C2)CCC1NC(=O)C3=C(OC)C=C(N)C(=C3)Cl	1	NCGC00179564-04
COCC1=C(N=C(C(C)C)C(=C1C2=CC=C(F)C=C2)\C=C\C(O)CC(O)CC(O)=O)C(C)C	1	NCGC00484945-01
COCCCOC1=CC=NC(=C1C)C[S+]([O-])C2=NC3=C([NH]2)C=CC=C3	1	NCGC00388029-06
FC(F)(F)C1=C(Cl)C=CC(=C1)NC(=O)NC2=CC=C(Cl)C=C2	1	NCGC00185743-01
FC(F)(F)C1=CC(=CC=C1)N2CCN(CC2)CCN3C(=O)NC4=CC=CC=C34	1	NCGC00386567-01
FC(F)(F)C1=CC=CC(=C1)C2=CCN(CCC3=CC=C4C=CC=CC4=C3)CC2	1	NCGC00167574-05
FC(F)(F)CNC(=O)C1(CCCCN2CCC(CC2)NC(=O)C3=C(C=CC=C3)C4=CC=C(C=C4)C(F)(F)F)C5=C(C=CC=C5)C6=C1C=CC=C6	1	NCGC00386364-08
FC1=C(C=CC=C1)C2=NC(NC(=O)C3=CC4=CC=CC=C4[NH]3)C(=O)N5CCC6=C5C2=CC=C6	1	NCGC00183006-01
FC1=CC=C(C=C1)C(=O)CCCN2CCC(=CC2)N3C(=O)NC4=C3C=CC=C4	1	NCGC00016504-01
FC1=CC=C(C=C1)C(=O)CCCN2CCC(CC2)C(=O)C3=CC=C(F)C=C3	1	NCGC00160383-02
FC1=CC=C(C=C1)C(=O)CCCN2CCC(CC2)N3C(=O)NC4=C3C=CC=C4	1	NCGC00016602-06
FC1=CC=C(C=C1)C(=O)CCCN2CCC(CC2)N3C(=S)NC4=C3C=CC=C4	1	NCGC00387301-01
FC1=CC=C(C=C1)C(=O)CCCN2CCC3(CC2)N(CNC3=O)C4=CC=CC=C4	1	NCGC00015964-19
FC1=CC=C(C=C1)C(CCCN2CCC(CC2)N3C(=O)NC4=C3C=CC=C4)C5=CC=C(F)C=C5	1	NCGC00015802-08
FC1=CC=C(C=C1)C(N2CCN(CC2)C\C=C\C3=CC=CC=C3)C4=CC=C(F)C=C4	1	NCGC00018102-12
FC1=CC=C(C=C1)C2CCNCC2COC3=CC4=C(OCO4)C=C3	1	NCGC00182968-01
FC1=CC=C(C=C1)N2CCN(CCCC(=O)NC3C4=C(CSC5=C3C=CC=C5)C=CC=C4)CC2	1	NCGC00183837-01
FC1=CC=C(OCCCN2CCC3(CC2)N(CNC3=O)C4=CC=CC=C4)C=C1	1	NCGC00024633-08
N[S](=O)(=O)C1=C(Cl)C=C(NCC2=CC=CS2)C(=C1)C3=NN=N[NH]3	0	NCGC00181340-02
N[S](=O)(=O)C1=CC(=C(Cl)C=C1)[S](N)(=O)=O	0	NCGC00160444-02
N[S+]([O-])(=O)C1=C(Cl)C=C2NC(N[S+]([O-])(=O)C2=C1)C3CC4CC3C=C4	0	NCGC00015288-07
N|[Pt-4]1(|N)OC(=O)C2(CCC2)C(=O)O1	0	NCGC00015223-15
NC(=N)C1=CC=C(OCCCCCOC2=CC=C(C=C2)C(N)=N)C=C1.OCC[S](O)(=O)=O.OCC[S](O)(=O)=O	1	NCGC00254121-01
NC(=N)C1=CC=C(OCCCOC2=CC=C(C=C2)C(N)=N)C=C1	1	NCGC00183108-01
NC(=N)NC1=NC(=CS1)CSCCNC=N[S+]([O-])(=O)C2=CC=C(Br)C=C2	1	NCGC00378971-02
NC(=N)NCCCC(NC(=O)CC1(CCCC1)CC(=O)N2CCN(CC2)C3C4=CC=CC=C4NC(=O)C5=C3C=CC=C5)C(=O)NCCN6C(=O)N(N(C6=O)C7=CC=CC=C7)C8=CC=CC=C8	1	NCGC00092286-02
NC(=O)C(C1CCN(CCC2=CC3=C(OCC3)C=C2)C1)(C4=CC=CC=C4)C5=CC=CC=C5	1	NCGC00389471-01
NC(=O)C1(CCN(CCCN2C3=C(CCC4=C2C=C(Cl)C=C4)C=CC=C3)CC1)N5CCCCC5	1	NCGC00253595-01
NC(=O)C1(CCN(CCCN2C3=CC=CC=C3CCC4=C2C=CC=C4)CC1)N5CCCCC5	1	NCGC00522040-01
NC(=O)C1=C[N+](=CC=C1)C2OC(CO[P]([O-])(=O)O[P](O)(=O)OCC3OC(C(O)C3O)[N]4C=NC5=C4N=CN=C5N)C(O)C2O	1	NCGC00389232-01
NC(=O)C1=CC2=CC(=CC=C2O1)N3CCN(CCCCC4=C[NH]C5=C4C=C(C=C5)C#N)CC3	1	NCGC00371130-08
NC(=O)N\N=C\C1=CC=C(O1)[N+]([O-])=O	0	NCGC00090686-17
NC(=O)OCC(COC(N)=O)C1=CC=CC=C1	0	NCGC00015429-08
NC(=O)OCCCC1=CC=CC=C1	0	NCGC00164589-04
NC(CCCNC(N)=N)C(=O)NC(CCCNC(N)=N)C(=O)N1CCCC1C(=O)N2CC(O)CC2C(=O)NCC(=O)NC(CC3=CC=CS3)C(=O)NC(CO)C(=O)N4CC5=C(CC4C(=O)N6C7CCCCC7CC6C(=O)NC(CCCNC(N)=N)C(O)=O)C=CC=C5	1	NCGC00390805-01
NC(N)=N\N=C\C1=C(Cl)C=CC=C1Cl	1	NCGC00389460-01
NC(NC1=CC=C(Cl)C=C1)=NC(N)=NCCCCCCN=C(N)N=C(N)NC2=CC=C(Cl)C=C2	1	NCGC00389265-01
NC1=C([S+]([O-])C(F)(F)F)C(=N[N]1C2=C(Cl)C=C(C=C2Cl)C(F)(F)F)C#N	1	NCGC00389496-01
NC1=C(I)C(=C(I)C=C1I)C(=O)N(CCC(O)=O)C2=CC=CC=C2	1	NCGC00274272-01
NC1=C2C(=NC=N1)[N](N=C2C3=CC=C(OC4=CC=CC=C4)C=C3)C5CCCN(C5)C(=O)C=C	1	NCGC00187912-18
NC1=C2C=CC=CC2=NC3=C1C=CC=C3	1	NCGC00094857-08
NC1=C2CCCCC2=NC3=CC=CC=C13	1	NCGC00015054-13
NC1=CC=C2C=C3C=CC(=CC3=NC2=C1)N	1	NCGC00166245-07
NC1=NC(=NC(=N1)C2=CC(=CC=C2Cl)Cl)N	0	NCGC00160397-13
NC1=NC(=O)C2=C(N1)[N](CCC(CO)CO)C=N2	0	NCGC00386270-02
NC1=NC=NC2=C1N=C[N]2C3OC(CO[P](O)(=O)O[P]([O-])(=O)O[P](O)([O-])=O)C(O)C3O	1	NCGC00389835-01
NC1=NC=NC2=C1N=C[N]2C3OC4CO[P]([O-])(=O)OC4C3O	1	NCGC00485221-01
NC1C2CN(CC12)C3=C(F)C=C4C(=O)C(=CN(C5=C(F)C=C(F)C=C5)C4=N3)C(O)=O	1	NCGC00381739-02
NC1CCCCN(C1)C2=C(Cl)C3=C(C=C2F)C(=O)C(=CN3C4CC4)C(O)=O	1	NCGC00386381-02
NC1CONC1=O	0	NCGC00016306-01
NCCC(O)C(=O)NC1CC(N)C(OC2OC(CN)CCC2N)C(O)C1OC3OC(CO)C(O)C(N)C3O.O[S](O)(=O)=O	0	NCGC00167530-01
NCCC1=CC=C(O)C=C1	0	NCGC00016011-08
NCCCC(N)CC(=O)NC1CNC(=O)C(NC(=O)\C(NC(=O)C(CO)NC(=O)C(CO)NC1=O)=C\NC(N)=O)C2CC(O)N=C(N)N2	0	NCGC00179246-05
NCCCCC1NC(=O)C(CC2=C[NH]C3=C2C=CC=C3)NC(=O)C(NC(=O)C4CC(CN4C(=O)C(CC5=CC=CC=C5)NC(=O)C(CC6=CC=C(OCC7=CC=CC=C7)C=C6)NC1=O)OC(=O)NCCN)C8=CC=CC=C8	1	NCGC00378682-02
NCCS	0	NCGC00015691-03
O.[Na+].CC1=C(C(=O)NC2C3SC(C)(C)C(N3C2=O)C([O-])=O)C(=NO1)C4=C(Cl)C=CC=C4F	1	NCGC00164609-01
O.Br.CCC1CN2CCC1CC2C(O)C3=C4C=C(OC)C=CC4=NC=C3	1	NCGC00180940-03
O.Cl.Cl.CN1CCC2=C3C1CC4=CC=C(O)C(=C4C3=CC=C2)O.CN5CCC6=C7C5CC8=CC=C(O)C(=C8C7=CC=C6)O	1	NCGC00262587-01
O.CN1C2CCC1CC(C2)OC(=O)C(CO)C3=CC=CC=C3.CN4C5CCC4CC(C5)OC(=O)C(CO)C6=CC=CC=C6.O[S+](O)([O-])=O	1	NCGC00017050-04
O.CNC1CCC2=C(C1)C3=CC(=CC=C3[NH]2)C(N)=O.OC(=O)CCC(O)=O	1	NCGC00183880-01
O[N+]([O-])=O.ClC1=CC=C(COC(C[N]2C=CN=C2)C3=C(Cl)C=C(Cl)C=C3)C=C1	1	NCGC00257500-01
O[P](O)(=O)CCN1CCCNC2=C1C(=O)C2=O	0	NCGC00487176-01
O\N=C/C1=CC=C(O1)[N+]([O-])=O	0	NCGC00164507-03
O=C(NC1=CC=CC=C1)OCC(CN2CCCCC2)OC(=O)NC3=CC=CC=C3	1	NCGC00166142-08
O=C(NCCCN1CCC2(CC1)OCC3=C2C=CC=C3)C4CCCN4CC5=CC=CC=C5	1	NCGC00387110-04
O=C(OC1=CC=CC2=C1N=CC=C2)C3=CC=CC=C3	1	NCGC00159478-08
O=C(OC1CN2CCC1CC2)N3CCC4=CC=CC=C4C3C5=CC=CC=C5	0	NCGC00482736-01
O=C(OCC1=CC=CC=C1)C2=CC=CC=C2	1	NCGC00257502-01
O=C1CC2OCC=C3CN4CCC56C4CC3C2C5N1C7=CC=CC=C67	1	NCGC00482703-01
O=C1CN(CC2N1CCC3=C2C=CC=C3)C(=O)C4CCCCC4	0	NCGC00016877-01
O=C1N(C=C(C=C1C2=CC=CC=C2C#N)C3=NC=CC=C3)C4=CC=CC=C4	1	NCGC00378863-04
O=C1NC2=C(C=C1)C=CC(=C2)OCCCCN3CCN(CC3)C4=C5C=CSC5=CC=C4	1	NCGC00378574-03
O=C1NC2=C(C=CC=C2)N1CCCN3CCN(CC3)C(C4=CC=CC=C4)C5=CC=CC=C5	1	NCGC00015774-06
O=CC1=C(C=O)C=CC=C1	1	NCGC00254339-01
OB1OCC2=CC(=CC=C12)OC3=CC=C(C=C3)C#N	1	NCGC00345792-01
OC(=O)C1=CC=C(C=C1)[N]2N=C(N=C2C3=C(O)C=CC=C3)C4=C(O)C=CC=C4	1	NCGC00181754-01
OC(=O)CC(O)(CC(O)=O)C(O)=O.OC1=C2N=CC=CC2=CC=C1	1	NCGC00255672-01
OC(=O)CC1=C(N=C(S1)C2=CC=CC=C2)C3=CC=C(Cl)C=C3	1	NCGC00183868-04
OC(=O)CCCCCCNC1C2=C(CCC3=C1C=CC=C3)C=CC=C2	1	NCGC00183843-01
OC(=O)CN(CCN(CC(O)=O)CC(O)=O)CCN(CC(O)=O)CC(O)=O	0	NCGC00015360-05
OC(C(O)=O)C1=CC=CC=C1	0	NCGC00166022-02
OC(C1CC2CCN1CC2C=C)C3=CC=NC4=CC=CC=C34	1	NCGC00346735-03
OC(C1CCCCN1)C2=CC(=NC3=C(C=CC=C23)C(F)(F)F)C(F)(F)F	1	NCGC00161831-08
OC(CCN1CCCCC1)(C2=CC=CC=C2)C3=CC=CC=C3	1	NCGC00013289-01
OC(CCN1CCCCC1)(C2CCCC2)C3=CC=CC=C3	1	NCGC00521081-01
OC(CN1CCCCC1)C2=NOC(=C2)C3=CC=CC=C3.OC(=O)CC(O)(CC(O)=O)C(O)=O	1	NCGC00183838-01
OC(CNCC(O)C1CCC2=CC(=CC=C2O1)F)C3CCC4=C(O3)C=CC(=C4)F	1	NCGC00381735-02
OC1(CCN(CCCC(=O)C2=CC=C(F)C=C2)CC1)C3=CC=C(Br)C=C3	1	NCGC00016692-08
OC1(CCN(CCCC(=O)C2=CC=C(F)C=C2)CC1)C3=CC=C(Cl)C=C3	1	NCGC00015500-10
OC1(CN(C1)C(=O)C2=C(NC3=C(F)C=C(I)C=C3)C(=C(F)C=C2)F)C4CCCCN4	1	NCGC00346455-02
OC1(CN(C1)C(=O)C2=C(NC3=CC=C(I)C=C3F)C(=C(F)C=C2)F)C4CCCCN4	1	NCGC00485950-01
OC1(N2CCN=C2C3=C1C=CC=C3)C4=CC=C(Cl)C=C4	1	NCGC00378886-02
OC1=C([Hg]Cl)C=CC=C1	1	NCGC00181158-01
OC1=C(C=C(Cl)C=C1)C(=O)NC2=C(Cl)C=C(C=C2)[N+]([O-])=O	1	NCGC00015735-21
OC1=C(CC2=C(O)OC3=CC=CC=C3C2=O)C(=O)C4=CC=CC=C4O1	1	NCGC00347139-02
OC1=C(Cl)C=C(Cl)C(=C1CC2=C(O)C(=CC(=C2Cl)Cl)Cl)Cl	1	NCGC00256580-01
OC1=C(O)C=C(CCNCCCCCCNCCC2=CC=CC=C2)C=C1	1	NCGC00184998-02
OC1=CC=C(C=C1)C(C2=CC=C(O)C=C2)C3=C(C=CC=C3)C(O)=O	0	NCGC00257471-01
OC1=CC=C(C=C1)C2(C(=O)NC3=C2C=CC=C3)C4=CC=C(O)C=C4	1	NCGC00262932-01
OC1=CC=C(C=C1)C2(OC(=O)C3=C2C=CC=C3)C4=CC=C(O)C=C4	1	NCGC00254039-01
OC1=CC=C(C=C1)C2CNCCC3=C2C=C(O)C(=C3Cl)O	1	NCGC00015444-10
OC1=CC=C2CC3N(CCC45C(OC1=C24)\C(CCC35O)=N\N=C6\CCC7(O)C8CC9=CC=C(O)C%10=C9C7(CCN8CC=C)C6O%10)CC=C	1	NCGC00485431-01
OC1=CC=C2CC3N(CCC45C(OC1=C24)C6=C(CC35O)C7=C([NH]6)C8OC9=C(O)C=CC%10=C9C8%11CCN(CC%12CC%12)C(C%10)C%11(O)C7)CC%13CC%13	1	NCGC00381697-01
OC1CCC2(O)C3CC4=CC=C(O)C5=C4C2(CCN3CC6CCC6)C1O5	1	NCGC00162275-03
OC1CCN(CCCN2C3=CC=CC=C3SC4=CC=C(C=C24)C#N)CC1	1	NCGC00095086-04
OCC(Br)(CO)[N+]([O-])=O	1	NCGC00253984-01
OCC1OC(CC1O)N2C=C(C(=O)NC2=O)C(F)(F)F	0	NCGC00262584-01
OCC1OC(OC2=C(C=C(CCCCCCC3=CC(=C(OC4OC(CO)C(O)C(O)C4O)C=C3)C5=CC(=CC=C5)CC(O)=O)C=C2)C6=CC=CC(=C6)CC(O)=O)C(O)C(O)C1O	0	NCGC00183833-01
OCCN1CCN(CC\C=C2\C3=C(SC4=C2C=C(Cl)C=C4)C=CC=C3)CC1	1	NCGC00179306-04
OCCN1CCN(CC\C=C2\C3=CC=CC=C3SC4=C2C=C(C=C4)C(F)(F)F)CC1	1	NCGC00162179-09
OCCN1CCN(CCCN2C3=C(SC4=CC=C(C=C24)C(F)(F)F)C=CC=C3)CC1	1	NCGC00015436-07
OCCOCCN1CCN(CC1)C(C2=CC=CC=C2)C3=CC=C(Cl)C=C3	1	NCGC00018255-04
OCCOCCN1CCN(CC1)C2=NC3=C(SC4=C2C=CC=C4)C=CC=C3	1	NCGC00095911-03
S=[Sb](=S)S[Sb](=S)=S	0	NCGC00166263-01
