# Supplementary material for: Developing predictive models for µ opioid receptor binding using machine learning and deep learning techniques
Source: Exp Biol Med (Maywood). 2025 Mar 19;250:10359. doi: 10.3389/ebm.2025.10359 (PMC11961360; doi:10.3389/ebm.2025.10359)
Supplement: Supplementary file 5 [file DataSheet1.XLSX]

## Sheet: S1-192 overlapping chemicals
Unique_SMILES	Traditional_assay_activity (1-binder, 0-non_binder)	HTS_assay_activity (1-binder, 0-non_binder)
[O-][N+](=O)C1=CC=C2NC(=O)CN=C(C3=CC=CC=C3Cl)C2=C1	1	0
[O-][S+](CCC1C(=O)N(N(C1=O)C2=CC=CC=C2)C3=CC=CC=C3)C4=CC=CC=C4	1	0
BrC1=C2N=CC=NC2=CC=C1NC3=NCCN3	1	0
C[N]1C=NC2=C1C(=O)N(CCCCC(C)=O)C(=O)N2C	1	0
C[N+]1(CCC23C4OC5=C(O)C=CC(=C25)CC1C3(O)CCC4=O)CC6CC6	1	1
C[S](=O)(=O)OCCCCO[S](C)(=O)=O	1	0
C\C=C1/C2CC3=C(C=CC(=O)N3)C1(N)CC(=C2)C	1	1
CC#CC1(O)CCC2C3CCC4=CC(=O)CCC4=C3C(CC12C)C5=CC=C(C=C5)N(C)C	1	1
CC(=C)CN1CCC23C4OC5=C(O)C=CC(=C25)CC1C3(O)CC6=C4[NH]C7=CC=CC=C67	1	1
CC(=O)C1CCC2C3CCC4=CC(=O)CCC4(C)C3CCC12C	1	0
CC(=O)CC(C1=CC=CC=C1)C2=C(O)C3=C(OC2=O)C=CC=C3	1	0
CC(=O)OCC(=O)C1(O)CCC2C3CCC4=CC(=O)CCC4(C)C3(F)C(O)CC12C	1	0
CC(=O)OCC(=O)C1(O)CCC2C3CCC4=CC(=O)CCC4(C)C3C(=O)CC12C	1	0
CC(=O)SC1CC2=CC(=O)CCC2(C)C3CCC4(C)C(CCC45CCC(=O)O5)C13	1	0
CC(C(O)=O)C1=CC(=CC=C1)C(=O)C2=CC=CC=C2	1	0
CC(C(O)C1=CC=C(O)C=C1)N2CCC(CC2)CC3=CC=CC=C3	1	1
CC(C)(C)NC(=O)C1CCC2C3CCC4NC(=O)C=CC4(C)C3CCC12C	1	0
CC(C)(C1=CN=CC=C1)C(=O)C2=CN=CC=C2	1	0
CC(C)C(=O)NC1=CC=C(C(=C1)C(F)(F)F)[N+]([O-])=O	1	0
CC(C)C(Br)C(=O)NC(N)=O	1	0
CC(C)C(N)C(=O)OCCOC[N]1C=NC2=C1NC(=NC2=O)N	1	0
CC(C)C(NC(=O)N(C)CC1=CSC(=N1)C(C)C)C(=O)NC(CC(O)C(CC2=CC=CC=C2)NC(=O)OCC3=CN=CS3)CC4=CC=CC=C4	1	0
CC(C)C[N]1C=NC2=C(N)N=C3C=CC=CC3=C12	1	0
CC(C)C1CCC(CC1)C(=O)NC(CC2=CC=CC=C2)C(O)=O	1	0
CC(C)CC(N(C)C)C1(CCC1)C2=CC=C(Cl)C=C2	0	1
CC(C)CC(NC(=O)C(O)C(N)CC1=CC=CC=C1)C(O)=O	1	0
CC(C)CC1=CC=C(C=C1)C(C)C(O)=O	1	0
CC(C)NCC(O)C1=CC=C(N[S](C)(=O)=O)C=C1	1	0
CC(C)NCC(O)COC1=C2C=C[NH]C2=CC=C1	1	0
CC(C)NNC(=O)C1=CC=NC=C1	1	0
CC(C)OC(=O)C(C)(C)OC1=CC=C(C=C1)C(=O)C2=CC=C(Cl)C=C2	1	0
CC(CS)C(=O)N1CCCC1C(O)=O	1	0
CC(N)C(=O)NC1=C(C)C=CC=C1C	0	0
CC(N)C12CC3CC(CC(C3)C1)C2	1	1
CC(O)C(CO)NC(=O)C1CSSCC(NC(=O)C(N)CC2=CC=CC=C2)C(=O)NC(CC3=CC=CC=C3)C(=O)NC(CC4=C[NH]C5=CC=CC=C45)C(=O)NC(CCCCN)C(=O)NC(C(C)O)C(=O)N1	1	1
CC(O)C[N]1C(=NC=C1[N+]([O-])=O)C	1	0
CC(O)C1C2C(C)C(=C(N2C1=O)C(O)=O)SC3CNC(C3)C(=O)N(C)C	1	0
CC1(O)CCC2C3CCC4=CC(=O)CCC4(C)C3CCC12C	1	0
CC1=C(C=NO1)C(=O)NC2=CC=C(C=C2)C(F)(F)F	1	1
CC1=C(C2=CC=C(C=C2)[S](N)(=O)=O)C(=NO1)C3=CC=CC=C3	1	0
CC1=C(N2C(SC1)C(NC(=O)C(N)C3=CC=CC=C3)C2=O)C(O)=O	1	0
CC1=C[NH]N=C1	1	0
CC1=CC(=CC(=C1Cl)C)O	1	0
CC1=CC(=NO1)N[S](=O)(=O)C2=CC=C(N)C=C2	1	0
CC1=CC(=O)N(O)C(=C1)C2CCCCC2	1	0
CC1=CC=C(C=C1)[S](=O)(=O)NC(=O)NN2CCCCCC2	0	0
CC1=CN(C2CC(N=[N+]=[N-])C(CO)O2)C(=O)NC1=O	1	0
CC1=CN(C2OC(CO)C=C2)C(=O)NC1=O	1	0
CC1=NC(=NC(=C1)C)N[S](=O)(=O)C2=CC=C(N)C=C2	1	0
CC1=NC=C([N]1CCO)[N+]([O-])=O	1	0
CC1=NN=C(N[S](=O)(=O)C2=CC=C(N)C=C2)S1	1	0
CC1=NN=C2CN=C(C3=CC=CC=C3)C4=CC(=CC=C4[N]12)Cl	1	0
CC1=NOC(=C1C)N[S](=O)(=O)C2=CC=C(N)C=C2	1	0
CC12CC(O)C3(F)C(CCC4=CC(=O)C=CC34C)C1CC(O)C2(O)C(=O)CO	1	0
CC12CCC(CC1)C(C)(C)O2	0	0
CC12CCC3C(CCC4=CC(=CC=C34)O)C1CC(O)C2O	1	0
CC12CCC3C(CCC4=CC(=CC=C34)O)C1CCC2(O)C#C	1	1
CC12CCC3C(CCC4=CC(=CC=C34)O)C1CCC2O	1	0
CC12CCC3C(CCC4=CC(=O)CCC34C)C1CCC2O	1	0
CC1CC(CC(C)(C)C1)OC(=O)C(O)C2=CC=CC=C2	1	0
CC1CC2=C(CCC(=O)C2)C3CCC4(C)C(CCC4(O)C#C)C13	1	0
CC1CC2C3CC(F)C4=CC(=O)C=CC4(C)C3(F)C(O)CC2(C)C1(OC(C)=O)C(=O)COC(C)=O	1	0
CC1CC2C3CCC(O)(C(=O)CO)C3(C)CC(O)C2C4(C)C=CC(=O)C=C14	1	0
CC1CC2C3CCC4=CC(=O)C=CC4(C)C3(F)C(O)CC2(C)C1(O)C(=O)CO	1	0
CC1CC2C3CCC4=CC(=O)C=CC4(C)C3(F)C(O)CC2(C)C1C(=O)CO	1	0
CC1COC2=C3N1C=C(C(O)=O)C(=O)C3=CC(=C2N4CCN(C)CC4)F	1	0
CCC(C)C(=O)OC1CC(C)C=C2C=CC(C)C(CCC3CC(O)CC(=O)O3)C12	1	0
CCC(C)C(N)C1=NC(CS1)C(=O)NC(CC(C)C)C(=O)NC(CCC(O)=O)C(=O)NC(C(C)CC)C(=O)NC2CCCCNC(=O)C(CC(N)=O)NC(=O)C(CC(O)=O)NC(=O)C(CC3=CN=C[NH]3)NC(=O)C(CC4=CC=CC=C4)NC(=O)C(NC(=O)C(CCCN)NC2=O)C(C)CC	1	0
CCC(CO)NCCNC(CC)CO	1	0
CCC1(C(=O)NC(=O)NC1=O)C2=CC=CC=C2	1	0
CCC1(C(=O)NCNC1=O)C2=CC=CC=C2	1	0
CCC1(CCC(=O)NC1=O)C2=CC=C(N)C=C2	1	0
CCC1(O)CCC2C3CCC4=CCCCC4C3CCC12C	1	1
CCC1=C2[NH]C3=C(CCOC3(CC)CC(O)=O)C2=CC=C1	1	0
CCC1=C2C=C(OC(=O)N3CCC(CC3)N4CCCCC4)C=CC2=NC5=C1CN6C(=O)C7=C(C=C56)C(O)(CC)C(=O)OC7	1	0
CCC1=CC2CN(C1)CC3=C([NH]C4=CC=CC=C34)C(C2)(C(=O)OC)C5=C(OC)C=C6N(C)C7C(O)(C(OC(C)=O)C8(CC)C=CCN9CCC7(C89)C6=C5)C(=O)OC	1	1
CCC1C(O)N2C3CC1C4C(O)C5(CC24)C3N(C)C6=CC=CC=C56	1	0
CCCC(C)C1(CC=C)C(=O)NC(=O)NC1=O	1	0
CCCC1CC(N(C)C1)C(=O)NC(C(C)Cl)C2OC(SC)C(O)C(O)C2O	1	0
CCCC1CC(N(C)C1)C(=O)NC(C(C)O)C2OC(SC)C(O)C(O)C2O	1	0
CCCC1OC2CC3C4CCC5=CC(=O)C=CC5(C)C4C(O)CC3(C)C2(O1)C(=O)CO	1	0
CCCCCC(C)N	1	0
CCCCOC(=O)C1=CC=C(N)C=C1	1	0
CCCN(CCC)C(=O)C(CCC(O)=O)NC(=O)C1=CC=CC=C1	1	0
CCCN1CC(CSC)CC2C1CC3=C[NH]C4=CC=CC2=C34	1	1
CCCNC(=O)N[S](=O)(=O)C1=CC=C(Cl)C=C1	1	0
CCCSC1=CC=C2N=C(NC(=O)OC)[NH]C2=C1	1	0
CCN(C(C)=O)C1=CC(=CC=C1)C2=CC=NC3=C(C=N[N]23)C#N	1	0
CCN(CC)C(=O)C1=CC=C(C=C1)C(=C2CCNCC2)C3=CC=CC=C3	1	1
CCN(CC)CCNC(=O)C1=CC(=C(N)C=C1OC)Cl	1	0
CCN(CC)CCNC(=O)C1=CC=C(N)C=C1	1	0
CCN(CC)CCOC(=O)C1(CCCCC1)C2CCCCC2	1	1
CCN(CC)CCOC(=O)C1=CC=C(N)C=C1	1	0
CCN(CC1=CC=NC=C1)C(=O)C(CO)C2=CC=CC=C2	1	0
CCN1C(=O)N(C2CCN(CC3CCCCCCC3)CC2CO)C4=CC=CC=C14	1	1
CCN1CC2(COC)C(O)CC(OC)C34C5CC6(O)C(OC)C(O)C(OC(C)=O)(C(C(OC)C23)C14)C5C6OC(=O)C7=CC=CC=C7	1	1
CCNC(C)CC1=CC(=CC=C1)C(F)(F)F	1	0
CCNC1CC(N)C(OC2OC(=CCC2N)CN)C(O)C1OC3OCC(C)(O)C(NC)C3O	1	0
CCOC(=O)C(CCC1=CC=CC=C1)NC(C)C(=O)N2C3CCCC3CC2C(O)=O	1	0
CCOC(=O)C(CCC1=CC=CC=C1)NC(C)C(=O)N2CC3=CC=CC=C3CC2C(O)=O	1	0
CCOC(=O)C(CCC1=CC=CC=C1)NC(C)C(=O)N2CCCC2C(O)=O	1	0
CCOC(=O)C1=C(C)NC(=C(C1C2=CC=CC(=C2)[N+]([O-])=O)C(=O)OC)C	1	0
CCOC(=O)C1=C(C)NC(=C(C1C2=CC=CC(=C2Cl)Cl)C(=O)OC)C	1	0
CCOC(=O)C1=CC=C(N)C=C1	1	0
CCOC(=O)N1C=CN(C)C1=S	1	0
CCOC(=O)N1CCC(CC1)=C2C3=CC=C(Cl)C=C3CCC4=C2N=CC=C4	1	1
CCOC1=CC(=C(Cl)C=C1C(=O)NCC2CN(CCO2)CC3=CC=C(F)C=C3)N	1	0
CCOC1=CC=C(NC(C)=O)C=C1	1	0
Cl.CCN1N=NN(CCN2CCC(CC2)(COC)N(C(=O)CC)C3=CC=CC=C3)C1=O	1	1
Cl.CCOC(=O)C1(CCN(CC1)CCC(C#N)(C2=CC=CC=C2)C3=CC=CC=C3)C4=CC=CC=C4	1	1
ClC1=CC=C(CSC(C[N]2C=CN=C2)C3=CC=C(Cl)C=C3Cl)C=C1	1	1
ClCCN(N=O)C(=O)NC1CCCCC1	1	0
ClCCN[P]1(=O)OCCCN1CCCl	1	0
ClCCNC(=O)N(CCCl)N=O	1	0
CN(C(CN1CCCC1)C2=CC=CC=C2)C(=O)CC3=CC=CC=C3	1	1
CN(C)C(=O)C(CCN1CCC(O)(CC1)C2=CC=C(Cl)C=C2)(C3=CC=CC=C3)C4=CC=CC=C4	1	1
CN(C)C1=NC(=NC(=N1)N(C)C)N(C)C	1	0
CN(C)CCOC(C1=CC=CC=C1)C2=CC=CC=C2	1	1
CN(C/C=C/C#CC(C)(C)C)CC1=C2C=CC=CC2=CC=C1	1	0
CN(C1CCCCC1N2CCCC2)C(=O)CC3=CC=C(Cl)C(=C3)Cl	1	1
CN(CC1=CN=C2N=C(N)N=C(N)C2=N1)C3=CC=C(C=C3)C(=O)NC(CCC(O)=O)C(O)=O	1	0
CN(CCC1=CC=C(Cl)C(=C1)Cl)C2CCCCC2N3CCCC3	1	1
CN(N=O)C(=O)NC1C(O)OC(CO)C(O)C1O	1	0
CN[S](=O)(=O)CC1=CC=C2[NH]C=C(CCN(C)C)C2=C1	1	0
CN1C(=O)OC(C)(C)C1=O	1	0
CN1C=CC(=O)C(=C1C)O	1	0
CN1CC(CC2C1CC3=C[NH]C4=CC=CC2=C34)C(=O)NC5(C)OC6(O)C7CCCN7C(=O)C(CC8=CC=CC=C8)N6C5=O	1	1
CN1CC2CC1CN2C3=C(F)C=C4C(=O)C(=CN(C5CC5)C4=C3)C(O)=O	1	0
CN1CCC(CC1)=C2C3=C(CC(=O)C4=C2C=CS4)C=CC=C3	1	0
CN1CCCCC1C(=O)NC2=C(C)C=CC=C2C	0	0
CN1CCN(CC1)C(C2=CC=CC=C2)C3=CC=CC=C3	1	1
CNC(NCCSCC1=CSC(=N1)CN(C)C)=C[N+]([O-])=O	1	0
CNC1C(O)C(NC)C2OC3(O)C(OC(C)CC3=O)OC2C1O	0	0
CNCCC(OC1=CC=CC=C1C)C2=CC=CC=C2	1	1
CNNCC1=CC=C(C=C1)C(=O)NC(C)C	1	0
CO[P](=O)(OC)OC=C(Cl)Cl	1	0
COC(=O)N1CCN(C(CN2CCCC2)C1)C(=O)CC3=CC=C(Cl)C(=C3)Cl	1	1
COC1=C(C\C=C(/C)CCC(=O)OCCN2CCOCC2)C(=C3C(=O)OCC3=C1C)O	1	0
COC1=C2OC3C(=O)CCC4(O)C5CC(=C2C34CCN5CC6CC6)C=C1	1	1
COC1=C2OC3C(O)CCC4C5CC(=C2C34CCN5C)C=C1	1	1
COC1=C2OC3CC(O)C=CC34CCN(C)CC(=C24)C=C1	1	1
COC1=CC=C(C=C1)C(=O)N2CCCC2=O	1	0
COC1=CC=C(C=C1)C2C(=O)C3=CC=CC=C3C2=O	1	0
COC1=CC=C(CN(C(C)C2=NC=C([NH]2)C3=CC=CC=C3)C(=O)C(N)CC4=C(C)C=C(C=C4C)C(N)=O)C=C1C(O)=O	1	1
COC1C(O)C(N)C(OC2OC(CCC2N)C(C)N)C(O)C1N(C)C(=O)CN	1	0
CSCCC(NC(=O)C(CC1=CC=CC=C1)NC(=O)CNC(=O)CNC(=O)C(N)CC2=CC=C(O)C=C2)C(O)=O	1	1
FC1=CN(C2CCCO2)C(=O)NC1=O	1	0
FC1=CNC(=O)NC1=O	1	0
N#CC1=CC=C(C=C1)C([N]2C=NC=N2)C3=CC=C(C=C3)C#N	1	0
N[S](=O)(=O)C1=C(Cl)C=C(NCC2=CC=CO2)C(=C1)C(O)=O	1	0
N[S](=O)(=O)C1=C(Cl)C=C2NCN[S](=O)(=O)C2=C1	1	0
NC(=O)C1=CN=CC=C1	1	0
NC(=O)C1=N[N](C=N1)C2OC(CO)C(O)C2O	1	0
NC(CC1=CC=C(C=C1)N(CCCl)CCCl)C(O)=O	1	1
NC(CO)(CO)CO	1	0
NC(N)=NC1=NC(=CS1)CSCCC(N)=N[S](N)(=O)=O	1	0
NC(N)=NCCN1CCCCCCC1	1	0
NC1=[N+]([O-])C(=NC(=C1)N2CCCCC2)N	1	0
NC1=C(CC(O)=O)C=CC=C1C(=O)C2=CC=C(Br)C=C2	1	0
NC1=CC(=CNC1=O)C2=CC=NC=C2	1	0
NC1=CC=C(C=C1)[S](=O)(=O)NC(=O)C2=CC=CC=C2	1	0
NC1=CC=C(C=C1)[S](=O)(=O)NC2=NC=CC=N2	1	0
NC1=NC(=C2N=C(C3=CC=CC=C3)C(=NC2=N1)N)N	1	1
NC1=NC(=O)C(O1)C2=CC=CC=C2	1	0
NC1=NC(=O)N(C=N1)C2OC(CO)C(O)C2O	1	0
NC1=NC2=C(S1)C=C(OC(F)(F)F)C=C2	1	0
NCC(CC(O)=O)C1=CC=C(Cl)C=C1	1	0
NCC1CCC(CC1)C(O)=O	1	0
NCC1OC(OC2C(N)CC(N)C(O)C2OC3OC(CO)C(OC4OC(CN)C(O)C(O)C4N)C3O)C(N)C(O)C1O	1	0
NCC1OC(OC2C(N)CC(N)C(OC3OC(CO)C(O)C(N)C3O)C2O)C(N)CC1O	1	0
NCC1OC(OC2C(N)CC(N)C(OC3OC(CO)C(O)C(N)C3O)C2O)C(O)C(O)C1O	1	0
NCCC(O)C(=O)NC1CC(N)C(OC2OC(CN)C(O)C(O)C2O)C(O)C1OC3OC(CO)C(O)C(N)C3O	1	0
NCCCCCC(O)=O	1	0
NCCCNCCS[P](O)(O)=O	1	0
NNCCC1=CC=CC=C1	1	0
O.O.O.O.O.CN1CCC23C4OC5=C(O)C=CC(=C25)CC1C3C=CC4O.CN6CCC78C9OC%10=C(O)C=CC(=C7%10)CC6C8C=CC9O.O[S](O)(=O)=O	1	1
O=C\C=C\C1=CC=CC=C1	1	0
OC(=O)C1CC[N]2C1=CC=C2C(=O)C3=CC=CC=C3	1	0
OC(=O)CCC1=NC(=C(O1)C2=CC=CC=C2)C3=CC=CC=C3	1	0
OC(=O)CCCCC1CCSS1	1	0
OC(=O)CCNC(=O)C1=CC=CC=C1	1	0
OC(CCN1CCCCC1)(C2CCCCC2)C3=CC=CC=C3	1	1
OC1=C2OC3C(=C)CCC4(O)C5CC(=C2C34CCN5CC6CC6)C=C1	1	0
OC1=C2OC3C(=O)CCC4(O)C5CC(=C2C34CCN5CC=C)C=C1	1	1
OC1=CC=C(OCC2=CC=CC=C2)C=C1	1	0
OC1=CC=C2CC3C4CCCCC4(CCN3CC=C)C2=C1	1	1
OCC(O)C(O)C(O)C(O)CO	1	0
OCC(O)C1OC(=O)C(=C1O)O	1	0
OCC1=CC=CC=C1	1	0
OCC1CCC(O1)[N]2C=NC3=C2N=CNC3=O	1	0
OCCN(CCO)C1=NC(=C2N=C(N=C(N3CCCCC3)C2=N1)N(CCO)CCO)N4CCCCC4	1	0
S=C1SCN(CN1CC2=CC=CC=C2)CC3=CC=CC=C3	1	1
