# Supplementary material for: Developing predictive models for µ opioid receptor binding using machine learning and deep learning techniques
Source: Exp Biol Med (Maywood). 2025 Mar 19;250:10359. doi: 10.3389/ebm.2025.10359 (PMC11961360; doi:10.3389/ebm.2025.10359)
Supplement: Supplementary file 6 [file DataSheet2.XLSX]

## Sheet: S2-training dataset
Unique_SMILES	Activity (1-binder, 0-non_binder)	PubChem_ID	CHEMBL_ID	BindingDB_ID	ID_from_Literature
COC1=CC=C2CC3N(C)CCC45C(OC1=C24)C6(CCC35CC6COCC7=CC=C(Cl)C(=C7)Cl)OC	1	58296577	CHEMBL3919397	BDBM3916
COC1=CC=C2CC3N(C)CCC45C(OC1=C24)C6(CCC35CC6COCC7CCCCC7)OC	1	58296543	CHEMBL3908275	BDBM3992
COC1=CC=C2CC3N(C)CCC45C(OC1=C24)C6(CCC35CC6COCC7=CC=CC(=C7)C)OC	1	58296569	CHEMBL3893577	BDBM4009
COC1=CC=C2CC3N(CCC45C(OC1=C24)C6(CCC35CC6COCC7=CC=CC=C7C)OC)CC8CC8	1	58296584	CHEMBL3944046	BDBM4049
COC1=CC=C2CC3N(C)CCC45C(OC1=C24)C6(CCC35CC6COCC7=CC=CC8=CC=CC=C78)OC	1	58296567	CHEMBL3911769	BDBM4062
COC1=CC=C2CC3N(C)CCC45C(OC1=C24)C6(CCC35CC6COCC7=CC=CC=C7C)OC	1	58296583	CHEMBL3952829	BDBM4200
COC1=CC=C2CC3N(CCC45C(OC1=C24)C6(CCC35CC6COCC7=CC=CC=C7)OC)CC8CC8	1	58296565	CHEMBL3916122	BDBM4203
COC1=CC=C2CC3N(C)CCC45C(OC1=C24)C6(CCC35CC6COCC7=CC=C(Cl)C=C7)OC	1	58296579	CHEMBL3907149	BDBM4205
COC1=CC=C2CC3N(CCC45C(OC1=C24)C6(CCC35CC6COC7=CC=CC=C7)OC)CC8CC8	1	58296580	CHEMBL3901699	BDBM4207
COC1=CC=C2CC3N(CCC45C(OC1=C24)C6(CCC35CC6COCC7=CC=CC(=C7)C)OC)CC8CC8	1	58296556	CHEMBL3892737	BDBM4209
COC1=CC=C2CC3N(CCC45C(OC1=C24)C6(CCC35CC6COCC7CCCCC7)OC)CC8CC8	1	58296564	CHEMBL3912511	BDBM4211
COC1=CC=C2CC3N(C)CCC45C(OC1=C24)C6(CCC35CC6COCC7CCC7)OC	1	58296568	CHEMBL3951177	BDBM4249
COC1=CC=C2CC3N(C)CCC45C(OC1=C24)C6(CCC35CC6COCC7=CC=CC=C7)OC	1	58296552	CHEMBL3664525	BDBM4267
COC1=CC(=CC=C1)COCC2CC34CCC2(OC)C5OC6=C7C(=CC=C6OC)CC3N(C)CCC457	1	58296557	CHEMBL3664526	BDBM4362
COC1=CC=C2CC3N(CCC45C(OC1=C24)C6(CCC35CC6COCC7=CC=C(Cl)C(=C7)Cl)OC)CC8CC8	1	58296551	CHEMBL3923372	BDBM4387
COC1=CC=C2CC3N(C)CCC45C(OC1=C24)C6(CCC35CC6COCC7=CC=C(C=C7)C(F)(F)F)OC	1	58296546	CHEMBL3948231	BDBM4390
COC1=CC=C2CC3N(CCC45C(OC1=C24)C6(CCC35CC6COCC7=CC=C(C=C7)C(F)(F)F)OC)CC8CC8	1	58296542	CHEMBL3904663	BDBM4392
COC1=CC=C2CC3N(CCC45C(OC1=C24)C6(CCC35CC6COCC=C)OC)CC7CC7	1	58296582	CHEMBL3947184	BDBM4513
COC1=CC=C2CC3N(CCC45C(OC1=C24)C6(CCC35CC6COC/C=C/C7=CC=CC=C7)OC)CC8CC8	1	58296550	CHEMBL3982823	BDBM4523
COC1=CC=C2CC3N(CCC45C(OC1=C24)C6(CCC35CC6COCC7=CC=C8C=CC=CC8=C7)OC)CC9CC9	1	58296549	CHEMBL3915488	BDBM4533
COC1=CC=C2CC3N(CCC45C(OC1=C24)C6(CCC35CC6COCC#N)OC)CC7CC7	1	119081223	CHEMBL4107573	BDBM4538
COC1=CC=C2CC3N(CCC45C(OC1=C24)C6(CCC35CC6COCC7=CC=C(C=C7)C8=CC=CC=C8)OC)CC9CC9	1	58296572	CHEMBL3954498	BDBM4654
COC1=CC=C2CC3N(C)CCC45C(OC1=C24)C6(CCC35CC6COCC7=CC=NC=C7)OC	1	58296575	CHEMBL3959791	BDBM4656
COC1=CC=C2CC3N(C)CCC45C(OC1=C24)C6(CCC35CC6COCC7=CC8=CC=CC=C8C=C7)OC	1	58296587	CHEMBL3948400	BDBM4661
COC1=CC=C2CC3N(C)CCC45C(OC1=C24)C6(CCC35CC6COCC7=CC=C(C=C7)C(C)(C)C)OC	1	58296560	CHEMBL3911529	BDBM4667
COC1=CC=C2CC3N(C)CCC45C(OC1=C24)C6(CCC35CC6COC7=CC=CC=C7)OC	1	58296561	CHEMBL3955920	BDBM4720
COC1=CC=C2CC3N(CCC45C(OC1=C24)C6(CCC35CC6COCC7=CC=C(C=C7)C(C)(C)C)OC)CC8CC8	1	58296586	CHEMBL3900482	BDBM4725
COC1=CC=C2CC3N(C)CCC45C(OC1=C24)C6(CCC35CC6COCC7=CC=C(OC(F)(F)F)C=C7)OC	1	58296574	CHEMBL3946351	BDBM4778
COC1=CC=C2CC3N(C)CCC45C(OC1=C24)C6(CCC35CC6COCC#C)OC	1	58296554	CHEMBL3664540	BDBM4782
COC1=CC=C2CC3N(C)CCC45C(OC1=C24)C6(CCC35CC6COCC=C)OC	1	58296559	CHEMBL3664541	BDBM4784
CC(C)(C)OC(=O)N1CC2CN(CC2C1)C3=NC4=C(C=CC=C4)N(C5CCN(CC5)C6CCCCCCC6)C3=O	1	59451159	CHEMBL3695216	BDBM11614
OCC(O)CNC1=NC2=C(C=CC=C2)N(C3CC4CCC(C3)N4C5CCCCCCC5)C1=O	1		CHEMBL3695217	BDBM11620/BDBM133915
NC(=O)C1=NC2=CC=CC=C2N(C3CC4CCC(C3)N4C5CCCCCCC5)C1=O	1		CHEMBL3695218	BDBM133918/BDBM11758
OC(=O)C1CCN(CC1)C2=NC3=C(C=CC=C3)N(C4CC5CCC(C4)N5C6CCCCCCC6)C2=O	1		CHEMBL3695219	BDBM11775
NC1CCN(C1)C2=NC3=C(C=CC=C3)N(C4CC5CCC(C4)N5C6CCCCCCC6)C2=O	1		CHEMBL3695221	BDBM11828
NC(=O)C(CO)NC1=NC2=C(C=CC=C2)N(C3CC4CCC(C3)N4C5CCCCCCC5)C1=O	1		CHEMBL3695222	BDBM11829
OC(=O)CNC1=NC2=C(C=CC=C2)N(C3CC4CCC(C3)N4C5CCCCCCC5)C1=O	1		CHEMBL3695224	BDBM11831
OC(=O)CC1=NC2=CC=CC=C2N(C3CC4CCCC(C3)N4C5CCCCCCC5)C1=O	1		CHEMBL3695228	BDBM12159
OC(=O)CC1CCN(C1)C2=NC3=C(C=CC=C3)N(C4CC5CCC(C4)N5C6CCCCCCC6)C2=O	1		CHEMBL3695229	BDBM12162
OCC(NC1=NC2=C(C=CC=C2)N(C3CC4CCC(C3)N4C5CCCCCCC5)C1=O)C(O)=O	1		CHEMBL3695230	BDBM12163
O=C1CCN(N1)C2=NC3=C(C=CC=C3)N(C4CCN(CC4)C5CCCCCCC5)C2=O	1	59451297	CHEMBL3695234	BDBM12221
COC1=CC=C(NC(=O)C2=NC3=C(C=CC=C3)N(C2=O)C4(C)CC5CCC(C4)N5C6CCCCCCC6)C=N1	1		CHEMBL3695235	BDBM12256
CONC(=O)C1=NC2=C(C=CC=C2)N(C3CC4CCC(C3)N4C5CCCCCCC5)C1=O	1		CHEMBL3695236	BDBM12257
O=C1NC=C(NC(=O)C2=NC3=C(C=CC=C3)N(C4CC5CCC(C4)N5C6CCCCCCC6)C2=O)C=C1	1		CHEMBL3695237	BDBM12265
COC1=CC=C(NC(=O)C2=NC3=C(C=CC=C3)N(C4CC5CCC(C4)N5C6CCCCCCC6)C2=O)C=N1	1		CHEMBL3695238	BDBM12266
OCC(O)CNC(=O)C1=NC2=C(C=CC=C2)N(C3CC4CCC(C3)N4C5CCCCCCC5)C1=O	1		CHEMBL3695240	BDBM12404
CC12CCC(CC(C1)N3C(=O)C(NC(CO)C(O)=O)NC4=CC=CC=C34)N2C5CCCCCCC5	1	90683564	CHEMBL3898898	BDBM12565
ONC(=O)C1=NC2=CC=CC=C2N(C3CC4CCC(C3)N4C5CCCCCCC5)C1=O	1		CHEMBL3695242	BDBM12729
CC12CCC(CC(C1)N3C(=O)C(=NC4=C3C=CC=C4)C(=O)NCC(O)=O)N2C5CCCCCCC5	1	90683565	CHEMBL3695243	BDBM12816
OCC(NC(=O)C1=NC2=C(C=CC=C2)N(C3CC4CCC(C3)N4C5CCCCCCC5)C1=O)C(O)=O	1		CHEMBL3695244	BDBM12838
OC(=O)C1=NC2=CC=CC=C2N(C3CC4CCC(C3)N4C56CC7CC(CC(C7)C5)C6)C1=O	1		CHEMBL3695245	BDBM14925/BDBM12867
OC(=O)CNCCNC1=NC2=C(C=CC=C2)N(C3CC4CCC(C3)N4C5CCCCCCC5)C1=O	1		CHEMBL3639941	BDBM13042
OC(=O)CN(CCNC1=NC2=C(C=CC=C2)N(C3CC4CCC(C3)N4C5CCCCCCC5)C1=O)CC(O)=O	1		CHEMBL3695249	BDBM13043
OC(=O)C(NC1=NC2=C(C=CC=C2)N(C3CC4CCC(C3)N4C5CCCCCCC5)C1=O)C6=CC=CC=C6	1		CHEMBL3695251	BDBM13059
OC(=O)C(CC1=CC=CC=C1)NC2=NC3=C(C=CC=C3)N(C4CC5CCC(C4)N5C6CCCCCCC6)C2=O	1		CHEMBL3695252	BDBM13060
OC(=O)C1(O)CCN(CC1)C2=NC3=C(C=CC=C3)N(C4CC5CCC(C4)N5C6CCCCCCC6)C2=O	1		CHEMBL3695253	BDBM13094
O=C1NC(=O)C2(CCN(CC2)C3=NC4=C(C=CC=C4)N(C5CC6CCC(C5)N6C7CCCCCCC7)C3=O)N1	1		CHEMBL3695254	BDBM13108
OC(=O)C1CCN(CCNC2=NC3=C(C=CC=C3)N(C4CC5CCC(C4)N5C6CCCCCCC6)C2=O)CC1	1		CHEMBL3939135	BDBM13117
OC(=O)CNC(=O)CNC1=NC2=C(C=CC=C2)N(C3CC4CCC(C3)N4C5CCCCCCC5)C1=O	1		CHEMBL3695255	BDBM13138
NC1(CCN(CC1)C2=NC3=C(C=CC=C3)N(C4CC5CCC(C4)N5C6CCCCCCC6)C2=O)C(O)=O	1		CHEMBL3695256	BDBM13201
O=C1CN(CCN1)C2=NC3=C(C=CC=C3)N(C4CC5CCC(C4)N5C6CCCCCCC6)C2=O	1		CHEMBL3698861	BDBM13532
OCC(NCCNC1=NC2=C(C=CC=C2)N(C3CC4CCC(C3)N4C5CCCCCCC5)C1=O)C(O)=O	1		CHEMBL3698862	BDBM13583
CC(=O)NC1(CCN(CC1)C2=NC3=C(C=CC=C3)N(C4CC5CCC(C4)N5C6CCCCCCC6)C2=O)C(O)=O	1		CHEMBL3698863	BDBM13586
OC(=O)C1(O)CCN(C1)C2=NC3=C(C=CC=C3)N(C4CC5CCC(C4)N5C6CCCCCCC6)C2=O	1		CHEMBL3698864	BDBM13736
NC(=O)CN(CCNC1=NC2=C(C=CC=C2)N(C3CC4CCC(C3)N4C5CCCCCCC5)C1=O)CC(O)=O	1		CHEMBL3698865	BDBM13791
CC(C)(NC1=NC2=C(C=CC=C2)N(C3CC4CCC(C3)N4C5CCCCCCC5)C1=O)C(O)=O	1		CHEMBL3698866	BDBM13810
OC(=O)C1(CCCCC1)NC2=NC3=C(C=CC=C3)N(C4CC5CCC(C4)N5C6CCCCCCC6)C2=O	1		CHEMBL3698867	BDBM13813
OC(=O)N1CCN(CC1=O)C2=NC3=C(C=CC=C3)N(C4CC5CCC(C4)N5C6CCCCCCC6)C2=O	1		CHEMBL3698868	BDBM13857
OC(=O)CN1CC2CN(CC2C1)C3=NC4=C(C=CC=C4)N(C5CC6CCC(C5)N6C7CCCCCCC7)C3=O	1		CHEMBL3698869	BDBM13947
OC(=O)C1CCCN1C(=O)CNC2=NC3=C(C=CC=C3)N(C4CC5CCC(C4)N5C6CCCCCCC6)C2=O	1		CHEMBL3698870	BDBM13948
OC(=O)C(=O)N1CC2CN(CC2C1)C3=NC4=C(C=CC=C4)N(C5CCN(CC5)C6CCCCCCC6)C3=O	1	59450898	CHEMBL3698872	BDBM13956
OC(=O)CC1CCN(CC1)C2=NC3=C(C=CC=C3)N(C4CC5CCC(C4)N5C6CCCCCCC6)C2=O	1		CHEMBL3698873	BDBM13970
NC1(CCN(C1)C2=NC3=C(C=CC=C3)N(C4CC5CCC(C4)N5C6CCCCCCC6)C2=O)C(O)=O	1		CHEMBL3698874	BDBM14160
OCCN(CC(O)=O)C1=NC2=C(C=CC=C2)N(C3CC4CCC(C3)N4C5CCCCCCC5)C1=O	1		CHEMBL3698876	BDBM14162
CCOC(=O)C1=NC2=C(C=CC=C2)N(C3CC4CCCC(C3)N4C5CCCCCCC5)C1=O	1		CHEMBL3698877	BDBM14163
OC(=O)C1=NC2=CC=CC=C2N(C3CC4CCCC(C3)N4C5CCCCCCC5)C1=O	1		CHEMBL3698878	BDBM14164
CC(C)C1CCC(CC1)N2C3CCC2CC(C3)N4C(=O)C(=NC5=CC=CC=C45)C(O)=O	1		CHEMBL3698879	BDBM14165
OC(=O)C1=NC2=CC=CC=C2N(C3CC4COCC(C3)N4C5CCCCCCC5)C1=O	1		CHEMBL3698882	BDBM14328
CCOC(=O)C1=NC2=C(C=CC=C2)N(C3CC4CCC(C3)N4C5CCCCCCC5)C1=O	1		CHEMBL3698884	BDBM14833
OC(=O)C1=NC2=CC=CC=C2N(C3CC4CCC(C3)N4C5CC6=C7C(=CC=C6)C=CC=C57)C1=O	1		CHEMBL3698889	BDBM15086
CC1(CCCCCCC1)N2CCC(CC2)N3C(=O)C(=NC4=CC=CC=C34)C(O)=O	1	59451157	CHEMBL3698890	BDBM15121
CC12CC3CC(C)(C1)CC(C3)(C2)N4C5CCC4CC(C5)N6C(=O)C(=NC7=CC=CC=C67)C(O)=O	1		CHEMBL3698892	BDBM15308
OC(=O)C1=NC2=CC=CC=C2N(C3CC4CCCC(C3)N4C56CC7CC(CC(C7)C5)C6)C1=O	1		CHEMBL3698893	BDBM15340
CCCC1(CCCCCCC1)N2CCC(CC2)N3C(=O)C(=NC4=CC=CC=C34)C(O)=O	1	59451016	CHEMBL3698894	BDBM15351
OC(=O)NC1CCN(C1)C2=NC3=C(C=CC=C3)N(C4CC5CCC(C4)N5C6CCCCCCC6)C2=O	1		CHEMBL3698895	BDBM15528
OC(=O)C1=CC=NC=C1NC2=NC3=C(C=CC=C3)N(C4CC5CCC(C4)N5C6CCCCCCC6)C2=O	1		CHEMBL3698896	BDBM15540
CN(C1CCN(C1)C2=NC3=C(C=CC=C3)N(C4CC5CCC(C4)N5C6CCCCCCC6)C2=O)C(O)=O	1		CHEMBL3698897	BDBM15580
CC(C)(C)CC(C)(C)N1C2CCC1CC(C2)N3C(=O)C(=NC4=C3C=CC=C4)C(O)=O	1		CHEMBL3698898	BDBM15777
OC(=O)C1=NC2=CC=CC=C2N(C3CC4CCCC(C3)N4C5CCCCCCCCC5)C1=O	1		CHEMBL3698899	BDBM16019
OC(=O)C1=NC2=CC=CC=C2N(C3CC4CCCC(C3)N4C5CCCCCCCC5)C1=O	1		CHEMBL3698900	BDBM16434
OC(=O)C1=NC2=CC=CC=C2N(C3CC4CCC(C3)N4C5CCCCCCCCC5)C1=O	1		CHEMBL3698902	BDBM17276
OC(=O)C1=NC2=CC=CC=C2N(C3CC4CCC(C3)N4C5CCCCCCCC5)C1=O	1		CHEMBL3698904	BDBM17605
OC(=O)C(CC1=C[NH]C=N1)NC(=O)C2=NC3=C(C=CC=C3)N(C4CC5CCC(C4)N5C6CCCCCCC6)C2=O	1		CHEMBL3698906	BDBM18015
OC(=O)C(CC1=CC=CC=C1)NC(=O)C2=NC3=C(C=CC=C3)N(C4CC5CCC(C4)N5C6CCCCCCC6)C2=O	1		CHEMBL3698907	BDBM18016
OC(=O)C1=NC2=CC=CC=C2N(C3CC4CCC(C3)N4C5CCCCCCCCCCC5)C1=O	1		CHEMBL3647963	BDBM18021/BDBM97715
OC(=O)C1=NC2=CC=CC=C2N(C3CC4CCCC(C3)N4C5CC6CCCC(C6)C5)C1=O	1		CHEMBL3647958	BDBM97710/BDBM18569/BDBM18581
CC1(C)SSC(C)(C)C(NC(=O)C(N)CC2=CC=C(O)C=C2)C(=O)NCC(=O)NC(CC3=CC=CC=C3)C(=O)NC1C(O)=O	1	104787	CHEMBL31421
CC(NC(=O)C(N)CC1=CC=C(O)C=C1)C(=O)NCC(=O)NC(CC2=CC=CC=C2)C(=O)NNC(=O)C(CC3=CC=CC=C3)NC(=O)CNC(=O)C(C)NC(=O)C(N)CC4=CC=C(O)C=C4	1	5487663	CHEMBL200199
CC(NC(=O)C(N)CC1=CC=C(O)C=C1)C(=O)NCC(=O)N(C)C(CC2=CC=CC=C2)C(=O)NCCO	1	5462471	CHEMBL38874
CSCCC(NC(=O)C(CC1=CC=CC=C1)NC(=O)CNC(=O)C(C)NC(=O)C(N)CC2=CC=C(O)C=C2)C(=O)N3CCCC3C(=O)NC(CC(C)C)C(=O)NC(CC4=C[NH]C5=CC=CC=C45)C(=O)OCC6=CC(=CC(=C6)C(F)(F)F)C(F)(F)F	1	16737673	CHEMBL389652
CC(C)CC(NC(=O)C(CC1=CC=CC=C1)NC(=O)CNC(=O)C(C)NC(=O)C(N)CC2=CC=C(O)C=C2)C(O)=O	1	6917707	CHEMBL340032
OC(=O)CCC(=O)N(C1CCN(CC1)CCC2=CC=CC=C2)C3=CC=CC=C3	1	23635044	CHEMBL216239
CCC(=O)N(C1CCN(CC1)C(=O)C(CC2=CC=CC=C2)NC(=O)CNC(=O)C(C)NC(=O)C(N)CC3=C(C)C=C(O)C=C3C)C4=CC=CC=C4	1	24768397	CHEMBL392185
CC(NC(=O)C(N)CC1=CC=C(O)C=C1)C(=O)NCC(=O)NC(CC2=CC=CC=C2)C(N)=O	1	5490373	CHEMBL235743
NC(CC1=CC=C(O)C=C1)C(=O)NC2CCCCC(NC(=O)C(CC3=CC=CC=C3)NC(=O)CNC2=O)C(O)=O	1	16733489	CHEMBL229441
NC(CC1=CC=C(O)C=C1)C(=O)NC(CC=C)C(=O)NCC(=O)NC(CC2=CC=CC=C2)C(=O)NC(CC=C)C(O)=O	1	16733491	CHEMBL158920
CN(C1CCC2(CCCO2)CC1N3CCCC3)C(=O)CC4=CC=CC=C4	1	105104	CHEMBL440765
CCCCC(N(C)C(=O)C(CC1=C[NH]C2=CC=CC=C12)NC(=O)CNC(=O)C(CC3=CC=CC=C3)NC(=O)C(CC4=CC=C(O)C=C4)NC(=O)C(N)CC(O)=O)C(=O)NC(CC(O)=O)C(=O)NC(CC5=CC=CC=C5)C(N)=O	1	9898185	CHEMBL407057
O=C1NCN(C2=CC=CC=C2)C13CCN(CC3)C4CCC5CCCC6=C5C4=CC=C6	1	10763594	CHEMBL412098
CC(C)C1CCC(CC1)N2CCC3(CC2)C(=O)N(C)CC4=CC=CC=C34	1	24776395	CHEMBL272852
CC(C)C1CCC(CC1)N2CCC3(CC2)C(=O)N(C)CC4=CC=CC(=C34)F	1	24776396	CHEMBL270133
CC(C)C1CCC(CC1)N2CCC3(CC2)C(=O)N(C)CC4=CC(=CC=C34)F	1	24776397	CHEMBL272601
CN1CC2=CC=CC=C2C3(CCN(CC3)C4CCC(CC4)C(C)(C)C)C1=O	1	24776398	CHEMBL272390
CN1CC2=CC=CC(=C2C3(CCN(CC3)C4CCC(CC4)C(C)(C)C)C1=O)F	1	24776399	CHEMBL272600
CN1CC2=CC(=CC=C2C3(CCN(CC3)C4CCC(CC4)C(C)(C)C)C1=O)F	1	24776400	CHEMBL407275
CC(C)C1CCC(CC1)N2CCC3(CC2)C(=O)N(CC4=CC=CC=C4)CC5=CC=CC=C35	1	24776401	CHEMBL409621
CC(C)C1CCC(CC1)N2CCC3(CC2)C(=O)N(CC4=CC=CC=C4)CC5=CC=CC(=C35)F	1	24776402	CHEMBL270756
CC(C)C1CCC(CC1)N2CCC3(CC2)C(=O)N(CC4=CC=CC=C4)CC5=CC(=CC=C35)F	1	24776403	CHEMBL412290
CC(C)(C)C1CCC(CC1)N2CCC3(CC2)C(=O)N(CC4=CC=CC=C4)CC5=CC=CC=C35	1	24776404	CHEMBL272805
CC(C)(C)C1CCC(CC1)N2CCC3(CC2)C(=O)N(CC4=CC=CC=C4)CC5=CC=CC(=C35)F	1	24776405	CHEMBL259473
CC(C)(C)C1CCC(CC1)N2CCC3(CC2)C(=O)N(CC4=CC=CC=C4)CC5=CC(=CC=C35)F	1	24776406	CHEMBL259681
CC(C)C1CCC(CC1)N2CCC3(CC2)C(=O)NCC4=CC=CC=C34	1	24776407	CHEMBL271590
CC(C)C1CCC(CC1)N2CCC3(CC2)C(=O)NCC4=CC(=CC=C34)F	1	24776408	CHEMBL407846
CC(C)(C)C1CCC(CC1)N2CCC3(CC2)C(=O)NCC4=CC=CC=C34	1	24776409	CHEMBL272640
CC(C)(C)C1CCC(CC1)N2CCC3(CC2)C(=O)NCC4=CC(=CC=C34)F	1	24776410	CHEMBL272592
CNC(=O)C1(CCN(CC1)C2CCC(CC2)C(C)C)C3=CC=CC=C3	1	24776411	CHEMBL271322
CC(C)C1CCC(CC1)N2CCC(CC2)(C(=O)NCC3=CC=CC=C3)C4=CC=CC=C4	1	24776412	CHEMBL449966
CC(C)C1CCC(CC1)N2CCC(CC2)(C(N)=O)C3=CC=CC=C3	1	24776413	CHEMBL272896
FC1=CC=C(C=C1)C(OCCN2CCN(CCCC3=CC=CC=C3)CC2)C4=CC=C(F)C=C4	1	10238982/104920	CHEMBL543876
FC1=CC=C(C=C1)C(OCCN2CCN(CC2)C/C=C/C3=CC=CC=C3)C4=CC=C(F)C=C4	1	24978531	CHEMBL3215749
O=C1NCN(C2=CC=CC=C2)C13CCN(CC3)C(C4=CC=CC=C4)C5=CC=CC=C5	1	15541261	CHEMBL240657
CN1CN(C2=CC=CC=C2)C3(CCN(CC3)C(C4=CC=CC=C4)C5=CC=CC=C5)C1=O	1	10158555	CHEMBL510201
CCN1CN(C2=CC=CC=C2)C3(CCN(CC3)C(C4=CC=CC=C4)C5=CC=CC=C5)C1=O	1	25190572	CHEMBL474091
CCCN1CN(C2=CC=CC=C2)C3(CCN(CC3)C(C4=CC=CC=C4)C5=CC=CC=C5)C1=O	1	25190573	CHEMBL475308
CCCCN1CN(C2=CC=CC=C2)C3(CCN(CC3)C(C4=CC=CC=C4)C5=CC=CC=C5)C1=O	1	25190574	CHEMBL514606
CC(C)N1CN(C2=CC=CC=C2)C3(CCN(CC3)C(C4=CC=CC=C4)C5=CC=CC=C5)C1=O	1	10252647	CHEMBL472676
O=C1N(CC2CC2)CN(C3=CC=CC=C3)C14CCN(CC4)C(C5=CC=CC=C5)C6=CC=CC=C6	1	25190575	CHEMBL472677
O=C1N(CC#C)CN(C2=CC=CC=C2)C13CCN(CC3)C(C4=CC=CC=C4)C5=CC=CC=C5	1	25190578	CHEMBL474708
C=CCN1CN(C2=CC=CC=C2)C3(CCN(CC3)C(C4=CC=CC=C4)C5=CC=CC=C5)C1=O	1	25190579	CHEMBL514965
CCCCN1CN(C2=CC=CC=C2)C3(CCN(CC3)C(C4=CC=CC=C4Cl)C5=CC=CC=C5Cl)C1=O	1	25190580	CHEMBL475496
CC(C)CCN1CN(C2=CC=CC=C2)C3(CCN(CC3)C(C4=CC=CC=C4Cl)C5=CC=CC=C5Cl)C1=O	1	25190581	CHEMBL475497
COC(=O)CN1CN(C2=CC=CC=C2)C3(CCN(CC3)C(C4=CC=CC=C4Cl)C5=CC=CC=C5Cl)C1=O	1	25190582	CHEMBL516077
OCCN1CN(C2=CC=CC=C2)C3(CCN(CC3)C(C4=CC=CC=C4Cl)C5=CC=CC=C5Cl)C1=O	1	25190583	CHEMBL473884
COCCN1CN(C2=CC=CC=C2)C3(CCN(CC3)C(C4=CC=CC=C4Cl)C5=CC=CC=C5Cl)C1=O	1	25190584	CHEMBL516024
NCCN1CN(C2=CC=CC=C2)C3(CCN(CC3)C(C4=CC=CC=C4Cl)C5=CC=CC=C5Cl)C1=O	1	25190585	CHEMBL472867
CNCCN1CN(C2=CC=CC=C2)C3(CCN(CC3)C(C4=CC=CC=C4Cl)C5=CC=CC=C5Cl)C1=O	1	9806799	CHEMBL473068
CCNCCN1CN(C2=CC=CC=C2)C3(CCN(CC3)C(C4=CC=CC=C4Cl)C5=CC=CC=C5Cl)C1=O	1	25190586	CHEMBL475096
CC(C)NCCN1CN(C2=CC=CC=C2)C3(CCN(CC3)C(C4=CC=CC=C4Cl)C5=CC=CC=C5Cl)C1=O	1	25190587	CHEMBL518325
ClC1=CC=CC=C1C(N2CCC3(CC2)N(CN(CCNC4CCCC4)C3=O)C5=CC=CC=C5)C6=CC=CC=C6Cl	1	25190588	CHEMBL456225
ClC1=CC=CC=C1C(N2CCC3(CC2)N(CN(CCNC4CCCCC4)C3=O)C5=CC=CC=C5)C6=CC=CC=C6Cl	1	25190589	CHEMBL510745
CN(C)CCN1CN(C2=CC=CC=C2)C3(CCN(CC3)C(C4=CC=CC=C4Cl)C5=CC=CC=C5Cl)C1=O	1	25190590	CHEMBL460636
ClC1=CC=CC=C1C(N2CCC3(CC2)N(CN(CCNC4CC4)C3=O)C5=CC=CC=C5)C6=CC=CC=C6Cl	1	25190591	CHEMBL517265
CC(C)N(CCN1CN(C2=CC=CC=C2)C3(CCN(CC3)C(C4=CC=CC=C4Cl)C5=CC=CC=C5Cl)C1=O)C(C)C	1	25190592	CHEMBL499169
CCCCNCCN1CN(C2=CC=CC=C2)C3(CCN(CC3)C(C4=CC=CC=C4Cl)C5=CC=CC=C5Cl)C1=O	1	25190593	CHEMBL515829
CC(C)CNCCN1CN(C2=CC=CC=C2)C3(CCN(CC3)C(C4=CC=CC=C4Cl)C5=CC=CC=C5Cl)C1=O	1	25190594	CHEMBL457244
ClC1=CC=CC=C1C(N2CCC3(CC2)N(CN(CCNCC4CCCCC4)C3=O)C5=CC=CC=C5)C6=CC=CC=C6Cl	1	25190595	CHEMBL501088
ClC1=CC=CC=C1C(N2CCC3(CC2)N(CN(CCN4CCCC4)C3=O)C5=CC=CC=C5)C6=CC=CC=C6Cl	1	9937777	CHEMBL457451
ClC1=CC=CC=C1C(N2CCC3(CC2)N(CN(CCCN4CCCC4)C3=O)C5=CC=CC=C5)C6=CC=CC=C6Cl	1	25190596	CHEMBL464191
ClC1=CC=CC=C1C(N2CCC3(CC2)N(CN(CCN4CCCCC4)C3=O)C5=CC=CC=C5)C6=CC=CC=C6Cl	1	25190597	CHEMBL464192
ClC1=C(CN2CCC3(CC2)N(CNC3=O)C4=CC=CC=C4)C(=CC=C1)Cl	1	25190598	CHEMBL240215
CNCCN1CN(C2=CC=CC=C2)C3(CCN(CC3)CC4=C(Cl)C=CC=C4Cl)C1=O	1	25190599	CHEMBL517167
CCNCCN1CN(C2=CC=CC=C2)C3(CCN(CC3)CC4=C(Cl)C=CC=C4Cl)C1=O	1	25190600	CHEMBL515142
CC(C)NCCN1CN(C2=CC=CC=C2)C3(CCN(CC3)CC4=C(Cl)C=CC=C4Cl)C1=O	1	25190601	CHEMBL475707
ClC1=CC=CC(=C1CN2CCC3(CC2)N(CN(CCNCC4CC4)C3=O)C5=CC=CC=C5)Cl	1	25190602	CHEMBL472669
ClC1=CC=CC(=C1CN2CCC3(CC2)N(CN(CCNC4CCC4)C3=O)C5=CC=CC=C5)Cl	1	25190603	CHEMBL516389
CCCNCCN1CN(C2=CC=CC=C2)C3(CCN(CC3)CC4=C(Cl)C=CC=C4Cl)C1=O	1	25190604	CHEMBL514662
CC(C)CNCCN1CN(C2=CC=CC=C2)C3(CCN(CC3)CC4=C(Cl)C=CC=C4Cl)C1=O	1	25190605	CHEMBL475310
CCCCNCCN1CN(C2=CC=CC=C2)C3(CCN(CC3)CC4=C(Cl)C=CC=C4Cl)C1=O	1	23383556	CHEMBL473700
CCN(CC)CCN1CN(C2=CC=CC=C2)C3(CCN(CC3)CC4=C(Cl)C=CC=C4Cl)C1=O	1	25190606	CHEMBL473701
ClC1=CC=CC(=C1CN2CCC3(CC2)N(CN(CCN4CCCC4)C3=O)C5=CC=CC=C5)Cl	1	10323169	CHEMBL473904
CCCN1CN(C2=CC=CC=C2)C3(CCN(CC3)C4CCC(C)(C)C5=CC=CC=C45)C1=O	1	25190607	CHEMBL471262
CC(=O)CN1CN(C2=CC=CC=C2)C3(CCN(CC3)C4CCC(C)(C)C5=CC=CC=C45)C1=O	1	25190608	CHEMBL511649
CC1(C)CCC(N2CCC3(CC2)N(CN(CCO)C3=O)C4=CC=CC=C4)C5=CC=CC=C15	1	25190609	CHEMBL474283
CNCCN1CN(C2=CC=CC=C2)C3(CCN(CC3)C4CCC(C)(C)C5=CC=CC=C45)C1=O	1	25190610	CHEMBL474485
CCNCCN1CN(C2=CC=CC=C2)C3(CCN(CC3)C4CCC(C)(C)C5=CC=CC=C45)C1=O	1	25190611	CHEMBL474687
CC(C)NCCN1CN(C2=CC=CC=C2)C3(CCN(CC3)C4CCC(C)(C)C5=CC=CC=C45)C1=O	1	25190612	CHEMBL514489
CC1(C)CCC(N2CCC3(CC2)N(CN(CCNC4CCCC4)C3=O)C5=CC=CC=C5)C6=CC=CC=C16	1	25190613	CHEMBL515091
CC1(C)CCC(N2CCC3(CC2)N(CN(CCNC4CCCCC4)C3=O)C5=CC=CC=C5)C6=CC=CC=C16	1	25190614	CHEMBL514463
CCCNCCN1CN(C2=CC=CC=C2)C3(CCN(CC3)C4CCC(C)(C)C5=CC=CC=C45)C1=O	1	25190615	CHEMBL473272
CC1(C)CCC(N2CCC3(CC2)N(CN(CCNCC=C)C3=O)C4=CC=CC=C4)C5=CC=CC=C15	1	25190616	CHEMBL475094
CC1(C)CCC(N2CCC3(CC2)N(CN(CCNC4CCC4)C3=O)C5=CC=CC=C5)C6=CC=CC=C16	1	25190617	CHEMBL474092
CC1(C)CCC(N2CCC3(CC2)N(CN(CCNCC4CC4)C3=O)C5=CC=CC=C5)C6=CC=CC=C16	1	25190618	CHEMBL473278
CC(C)CNCCN1CN(C2=CC=CC=C2)C3(CCN(CC3)C4CCC(C)(C)C5=CC=CC=C45)C1=O	1	25190619	CHEMBL473279
CC(C)N(CCN1CN(C2=CC=CC=C2)C3(CCN(CC3)C4CCC(C)(C)C5=CC=CC=C45)C1=O)C(C)C	1	25190620	CHEMBL473280
CC1(C)CCC(N2CCC3(CC2)N(CN(CCN4CCCC4)C3=O)C5=CC=CC=C5)C6=CC=CC=C16	1	25190621	CHEMBL473898
CCCCNCCN1CN(C2=CC=CC=C2)C3(CCN(CC3)C4CCC(C)(C)C5=CC=CC=C45)C1=O	1	25190622	CHEMBL474096
CC(C)CCNCCN1CN(C2=CC=CC=C2)C3(CCN(CC3)C4CCC(C)(C)C5=CC=CC=C45)C1=O	1	25190623	CHEMBL515575
CC1(C)CCC(N2CCC3(CC2)N(CNC3=O)C4=CC=CC=C4)C5=CC=CC=C15	1	25190624	CHEMBL239822
ClC1=CC=CC=C1C(N2CCC3(CC2)N(CNC3=O)C4=CC=CC=C4)C5=CC=CC=C5Cl	1	9934232	CHEMBL241272
CC1(C)CCC(N2CCC3(CC2)N(CN(CCNCC4CCCCC4)C3=O)C5=CC=CC=C5)C6=CC=CC=C16	1	25190625	CHEMBL471882
CC1(C)CCC(N2CCC3(CC2)N(CN(CCNCC4=CC=CC=C4)C3=O)C5=CC=CC=C5)C6=CC=CC=C16	1	25190626	CHEMBL511162
CCCCNCCN1CN(C2=CC=CC=C2)C3(CCN(CC3)C4CCCC5=CC=C(Cl)C=C45)C1=O	1	25190627	CHEMBL516187
CCCCNCCN1CN(C2=CC=CC=C2)C3(CCN(CC3)C4CCCC5=C(Cl)C=CC=C45)C1=O	1	25190628	CHEMBL511161
CCCCNCCN1CN(C2=CC=CC=C2)C3(CCN(CC3)C4CCC(C)(C)C5=CC(=CC=C45)Cl)C1=O	1	25190629	CHEMBL471880
CCCCNCCN1CN(C2=CC=CC=C2)C3(CCN(CC3)C4CCC(C)(C)C5=CC(=C(Cl)C=C45)Cl)C1=O	1	25190630	CHEMBL472086
NCCCCCCNC1=NC(=NC2=CC3=CC=CC=C3C=C12)\C=C\C4=CC=C(Cl)C=C4	1	90664303	CHEMBL3215576
NCCCCCCNC1=C2C=CC=CC2=NC(=N1)/C=C/C3=CC=C(Cl)C=C3	1	90664668	CHEMBL3216224
CC1=CC=CC2=NC(=NC(=C12)NCCCCCCN)/C=C/C3=CC=C(Cl)C=C3	1	90665161	CHEMBL3217115
CC1=CC2=C(NCCCCCCN)N=C(/C=C/C3=CC=C(Cl)C=C3)N=C2C=C1	1	90664787	CHEMBL3216433
CC1=CC2=NC(=NC(=C2C=C1)NCCCCCCN)/C=C/C3=CC=C(Cl)C=C3	1	90664561	CHEMBL3216028
CC1=CC=CC2=C(NCCCCCCN)N=C(/C=C/C3=CC=C(Cl)C=C3)N=C12	1	90664915	CHEMBL3216667
CC(C)(C)C1=CC2=C(NCCCCCCN)N=C(/C=C/C3=CC=C(Cl)C=C3)N=C2C=C1	1	90664566	CHEMBL3216035
NCCCCCCNC1=C2C=C(Cl)C=CC2=NC(=N1)/C=C/C3=CC=C(Cl)C=C3	1	90664917	CHEMBL3216671
CC1=CC2=C(NCCCCN)N=C(/C=C/C3=CC=C(Cl)C=C3)N=C2C=C1	1	90665049	CHEMBL3216906
CC1=CC2=C(NCCN)N=C(/C=C/C3=CC=C(Cl)C=C3)N=C2C=C1	1	90664918	CHEMBL3216672
CC1=CC2=C(NC3CCCCC3N)N=C(/C=C/C4=CC=C(Cl)C=C4)N=C2C=C1	1	90664414	CHEMBL3215786
CC1=CC2=C(NC3CCC(N)CC3)N=C(/C=C/C4=CC=C(Cl)C=C4)N=C2C=C1	1		CHEMBL3217120
CC1=CC2=C(NC3CCCCC3N=C(N)N)N=C(NC(=O)C4=CC=C(Cl)C=C4)N=C2C=C1	1	90664791
CC1=C(F)C=C(C=N1)C2=C(C)C(=N[N]2C3=NC=CC=C3Cl)CNC4CCC(F)C4	1	44143431	CHEMBL466648
CCN1CCN(CC1)C2=C(Cl)C=C3N=C([NH]C3=C2)SC4(C)CCC(CC4)N(C)C(C)=O	1		CHEMBL467057
CCN1CCN(CC1)C2=C(Cl)C=C3N=C([NH]C3=C2)C(=O)C4(C)CCC(C)(O)CC4	1		CHEMBL466308
CC1CN(CCO)CCN1C2=C(Cl)C=C3N=C([NH]C3=C2)SC(C)(C)C	1		CHEMBL494350
OC1=C2OC3C(=O)CCC4(O)C5CC(=C2C34CCN5CC=C)C=C1	1	5284596/5464092/25102598	CHEMBL80/CHEMBL1718		NCGC00162267-02
CC(C)N(CCNC(=O)C1=CC=C(CN[S](=O)(=O)C2=CC=C(C)C=C2)C=C1)CC3=CC=CC=C3	1	3342390	CHEMBL1455766
COC1=CC=C(C=C1)N2CCN(CCCNC(=O)CN3C(=O)C4=CC=C[N]4C5=CC=CN=C35)CC2	1	22553442	CHEMBL1455045
OC1=C2OC3C(=O)CCC4(O)C5CC(=C2C34CCN5CC6CC6)C=C1	1	5360515/5485201	CHEMBL19019/CHEMBL1201149	BDBM60212
COC1=CC=C(C=C1)N2CCN(CCCNC(=O)CN3C(=O)C4=CC=C[N]4C5=CC=CC=C35)CC2	1	22522554	CHEMBL1588996
CCC1=CC=C(C=C1)[S](=O)(=O)NCC2=CC=C(C=C2)C(=O)NCCN(CC3=CC=CC=C3)C(C)C	1	44601476	CHEMBL1735687
CC(C)N(CCCNC(=O)C1=CC=C(CN[S](=O)(=O)C2=CC=C(C)C=C2)C=C1)CC3=CC=CC=C3	1	20968607	CHEMBL1699129
CCN(CCNC(=O)C1=CC=C(CN[S](=O)(=O)C2=CC=C(C)C=C2)C=C1)CC3=CC=CC=C3	1	44608034	CHEMBL1736339
CC(C)N(CCNC(=O)C1=CC=C(CN[S](=O)(=O)C2=CC=C(C)C=C2)C=C1)CC3=CC=C(Br)C=C3	1	44620907	CHEMBL1724868
COC1=CC=C(C=C1)N2CCN(CCCNC(=O)CN3C(=O)C4=CC=C[N]4C5=C(C)C=CN=C35)CC2	1	44665680	CHEMBL1729417
CC1=C2[N]3C=CC=C3C(=O)N(CC(=O)NCCCN4CCN(CC4)C5=CC=C(Cl)C=C5)C2=NC=C1	1	44665687	CHEMBL1729120
COC1=CC=C(N2CCN(CCCNC(=O)CN3C(=O)C4=CC=C[N]4C5=C(C)C=CN=C35)CC2)C(=C1)OC	1	44665679	CHEMBL1702620
COC1=CC=C(C=C1)N2CCN(CCCNC(=O)CN3C(=O)C4=CC=C[N]4C5=CC(=CN=C35)Br)CC2	1	45100475	CHEMBL1711929
CC1=CC=C(C=C1)[S](=O)(=O)NCC2=CC=C(C=C2)C(=O)NCCN(CC3=CC=CC=C3)C(C)(C)C	1	45115589	CHEMBL1713967
COC1=CC=C(NC(=O)C2=CC=C(C=C2)C3=CC=C(C=C3C)C4=NOC(=N4)C)C=C1N5CCN(C)CC5	1	11497466/107780	CHEMBL15928
CCC(=O)C(CC(C)N(C)C)(C1=CC=CC=C1)C2=CC=CC=C2	1	4095/14184	CHEMBL651
OC1=C2OC3C4=C(CC5(O)C6CC(=C2C35CCN6CC7CC7)C=C1)C8=CC=CC=C8O4	1	5486827/16219722	CHEMBL100940
C[N+]1(CCC23C4OC5=C(O)C=CC(=C25)CC1C3(O)CCC4=O)CC=C	1	16219719	CHEMBL1514361
CN(C1CCC2(CCCO2)CC1N3CCCC3)C(=O)CC4=CC=C(Cl)C(=C4)Cl	1	55651/55652	CHEMBL70586/CHEMBL1256692
CCN1N=NN(CCN2CCC(CC2)(COC)N(C(=O)CC)C3=CC=CC=C3)C1=O	1	51263/64761	CHEMBL634/CHEMBL1200531
ClC1=CC=C(C=C1)N2CCN(CC2)CC3=C[NH]C4=NC=CC=C34	1	5311200/11957618	CHEMBL267014
C[N]1C2=C(C(=O)C(CC2)C[N]3C=CN=C3C)C4=CC=CC=C14	1	68647/4595/2828191	CHEMBL46
CC1=CC(=CC(=C1CC(N)C(=O)NC(CCCN=C(N)N)C(=O)NC(CC2=CC=CC=C2)C(=O)NC(CCCCN)C(N)=O)C)O	1	9809562
CC1=CC(=CC(=C1CC(N)C(=O)N2CC3=CC=CC=C3CC2C(N)=O)C)O	1	10090388	CHEMBL2408019
OC(=O)C1=NC2=CC=CC=C2N(C3CC4CCC(C3)N4C5CC6CCCC(C6)C5)C1=O	1		CHEMBL3647959	BDBM97711/BDBM97716
OC(=O)C1=NC2=CC=CC=C2N(C3CC4CCC(C3)N4C5CCCCCCCCCC5)C1=O	1		CHEMBL3647960	BDBM97712
OC(=O)C1=NC2=CC=CC=C2N(C3CC4CCCC(C3)N4C56CCCC(CCC5)C6)C1=O	1		CHEMBL3647961	BDBM97713
CC1CC2CC(C1)CC(C2)N3C4CCCC3CC(C4)N5C(=O)C(=NC6=CC=CC=C56)C(O)=O	1		CHEMBL3647962	BDBM97714/BDBM182732
CCC(=O)N(C1CCN(CC1)CCC(C2=CC=CC=C2)C3=CC=CC=C3)C4=CC=CC=C4	1	24898825	CHEMBL3659471	BDBM98006
CCC(=O)N(C1CCN(CC1)CCC(C(=O)N(C)C)(C2=CC=CC=C2)C3=CC=CC=C3)C4=CC=CC=C4	1	24898827	CHEMBL3659472	BDBM98007
CCC(=O)N(C1CCN(CC1)CCC(C(=O)N2CCCC2)(C3=CC=CC=C3)C4=CC=CC=C4)C5=CC=CC=C5	1	59487289	CHEMBL3659473	BDBM98008
CCC(=O)N(C1CCN(CC1)CCC(C#N)(C2=CC=CC=C2)C3=CC=CC=C3)C4=CC=CC=C4	1	24898826	CHEMBL3659474	BDBM98009
O=C1NC2=CC=CC=C2N(C3CCN(CC3)C4CCCCCCC4)C1=O	1	25134073	CHEMBL3665419	BDBM116196
FC1=CC=C2NC(=O)C(=O)N(C3CCN(CC3)C4CCCCCCC4)C2=C1	1	25134075	CHEMBL3665421	BDBM116198
CC(C)C1CCC(CC1)N2CCC(CC2)N3C(=O)C(=O)NC4=CC=CC=C34	1	25134076	CHEMBL3665422	BDBM116199
O=C1NC2=CC=CC=C2N(C3CCN(CC3)C4CC5=CC=CC6=CC=CC4=C56)C1=O	1	25134077	CHEMBL3665423	BDBM116200
NC(=O)CN1C(=O)C(=O)N(C2CCN(CC2)C3CC4=C5C(=CC=C4)C=CC=C35)C6=CC=CC=C16	1	59159323	CHEMBL3665424	BDBM116201
O=C1CC(=O)N(C2CCN(CC2)C3CCCCCCC3)C4=CC=CC=C4N1	1	25129299	CHEMBL3665425	BDBM116202
FC1=CC=C2NC(=O)CC(=O)N(C3CCN(CC3)C4CCCCCCC4)C2=C1	1	25129300	CHEMBL3665427	BDBM116204
CCC1(CC)C(=O)NC2=CC=CC=C2N(C3CCN(CC3)C4CCCCCCC4)C1=O	1	57502892	CHEMBL3665428	BDBM116205
CC(C)C1CCC(CC1)N2CCC(CC2)N3C(=O)CC(=O)NC4=CC=CC=C34	1	57502893	CHEMBL3665429	BDBM116206
CCC1(CC)C(=O)NC2=CC=CC=C2N(C3CCN(CC3)C4CCC(CC4)C(C)C)C1=O	1	57502894	CHEMBL3665430	BDBM116207
O=C1N(CC#N)C2=CC=CC=C2N(C3CCN(CC3)C4CCCCCCC4)C1=O	1	25128941	CHEMBL3665433	BDBM116210
O=C1NC2=NC=CC=C2N(C3CCN(CC3)C4CCCCCCC4)C1=O	1	25128943	CHEMBL3665435	BDBM116212
O=C1NC2=CC=C(C=C2N(C3CCN(CC3)C4CCCCCCC4)C1=O)N5CCOCC5	1	57502917	CHEMBL3665436	BDBM116213
O=C1NC2=CC=CC=C2N(C3CC4CCCC(C3)N4C5CCCCCCC5)C1=O	1		CHEMBL3665439	BDBM116216
O=C1CC(=O)N(C2CCN(CC2)C3CCCCCCC3)C4=CC=CN=C4N1	1	25129301	CHEMBL3665441	BDBM116218
O=C1NC2=CC=CC=C2N(C3CC4C=CC(C3)N4C\5CCCCC\C=C5)C1=O	1		CHEMBL3665443	BDBM116220
O=C1CC(=O)N(C2CC3CCCC(C2)N3C4CCCCCCC4)C5=CC=CC=C5N1	1		CHEMBL3670294	BDBM116222
COC(=O)C1(CCCCCCC1)N2CCC(CC2)N3C(=O)CC(=O)NC4=CC=C(F)C=C34	1	59159321	CHEMBL3670297	BDBM116225
COC(=O)C1CCN(CC1)C2=NC3=C(C=CC=C3)N(C4CCN(CC4)C5CCCCCCC5)C2=O	1	59451110	CHEMBL3695257	BDBM133854
CC(C)(C)OC(=O)NC1CCN(CC1)C2=NC3=C(C=CC=C3)N(C4CCN(CC4)C5CCCCCCC5)C2=O	1	59451013	CHEMBL3695259	BDBM133856
NC1CCN(CC1)C2=NC3=C(C=CC=C3)N(C4CCN(CC4)C5CCCCCCC5)C2=O	1	59451151	CHEMBL3695260	BDBM133857
CC(=O)NC1CCN(CC1)C2=NC3=C(C=CC=C3)N(C4CCN(CC4)C5CCCCCCC5)C2=O	1	59451246	CHEMBL3695261	BDBM133858
NC(=N)NCCNC1=NC2=C(C=CC=C2)N(C3CCN(CC3)C4CCCCCCC4)C1=O	1		CHEMBL3695262	BDBM133859
COC(=O)C1CCCN1C2=NC3=C(C=CC=C3)N(C4CCN(CC4)C5CCCCCCC5)C2=O	1	59451019	CHEMBL3695263	BDBM133860
COC(=O)C1CC(O)CN1C2=NC3=C(C=CC=C3)N(C4CCN(CC4)C5CCCCCCC5)C2=O	1	59451275	CHEMBL3695264	BDBM133861
NC(=O)C1CCN(CC1)C2=NC3=C(C=CC=C3)N(C4CCN(CC4)C5CCCCCCC5)C2=O	1	59451173	CHEMBL3695265	BDBM133862
C[S](=O)(=O)NC1CCN(CC1)C2=NC3=C(C=CC=C3)N(C4CCN(CC4)C5CCCCCCC5)C2=O	1	59451150	CHEMBL3695266	BDBM133863
O=C1N(C2CCN(CC2)C3CCCCCCC3)C4=C(C=CC=C4)N=C1NC5CCNCC5	1	59451158	CHEMBL3695267	BDBM133864
NC(=O)CNC1=NC2=C(C=CC=C2)N(C3CCN(CC3)C4CCCCCCC4)C1=O	1	59451293	CHEMBL3695268	BDBM133865
NC(=O)C(CO)NC1=NC2=C(C=CC=C2)N(C3CCN(CC3)C4CCCCCCC4)C1=O	1	59451160	CHEMBL3695269	BDBM133866
COC1=CC=C(NC2=NC3=C(C=CC=C3)N(C4CCN(CC4)C5CCCCCCC5)C2=O)C=N1	1	66827852	CHEMBL3695270	BDBM133867
CC(=O)NC1CCN(C1)C2=NC3=C(C=CC=C3)N(C4CCN(CC4)C5CCCCCCC5)C2=O	1	59451115	CHEMBL3695271	BDBM133868
O=C1N(C2CCN(CC2)C3CCCCCCC3)C4=C(C=CC=C4)N=C1N5CCC6=CC=CC=C56	1	59451001	CHEMBL3695272	BDBM133869
NC1CCN(C1)C2=NC3=C(C=CC=C3)N(C4CCN(CC4)C5CCCCCCC5)C2=O	1	59450908	CHEMBL3695273	BDBM133870
NC(=O)C1CCCN1C2=NC3=C(C=CC=C3)N(C4CCN(CC4)C5CCCCCCC5)C2=O	1	59451090	CHEMBL3695276	BDBM133873
O=C1N(C2CCN(CC2)C3CCCCCCC3)C4=C(C=CC=C4)N=C1N5CCC6=CC=CC=C6C5	1	59451077	CHEMBL3695277	BDBM133874
COC(=O)C1=CC=C2CCN(CC2=C1)C3=NC4=C(C=CC=C4)N(C5CCN(CC5)C6CCCCCCC6)C3=O	1	59451187	CHEMBL3695278	BDBM133875
O=C1NC=C(NC2=NC3=C(C=CC=C3)N(C4CCN(CC4)C5CCCCCCC5)C2=O)C=C1	1	59450968	CHEMBL3695279	BDBM133876
COC(=O)C(CO)NC1=NC2=C(C=CC=C2)N(C3CCN(CC3)C4CCCCCCC4)C1=O	1	59450928	CHEMBL3695280	BDBM133877
NC(=O)CCNC1=NC2=C(C=CC=C2)N(C3CCN(CC3)C4CCCCCCC4)C1=O	1	59451031	CHEMBL3695281	BDBM133878
CC(=O)N1CCC(CC1)NC2=NC3=C(C=CC=C3)N(C4CCN(CC4)C5CCCCCCC5)C2=O	1	59451165	CHEMBL3695283	BDBM133880
OC1CCN(CC1)C2=NC3=C(C=CC=C3)N(C4CCN(CC4)C5CCCCCCC5)C2=O	1	59451085	CHEMBL3695286	BDBM133883
OCC(O)CNC1=NC2=C(C=CC=C2)N(C3CCN(CC3)C4CCCCCCC4)C1=O	1	59450973	CHEMBL3695288	BDBM133885
OCC(NC1=NC2=C(C=CC=C2)N(C3CCN(CC3)C4CCCCCCC4)C1=O)C(O)=O	1	59450942	CHEMBL3698751	BDBM133887
CCOC(=O)CNC1=NC2=C(C=CC=C2)N(C3CCN(CC3)C4CCCCCCC4)C1=O	1	59451166	CHEMBL3698752	BDBM133888
NCC(O)CNC1=NC2=C(C=CC=C2)N(C3CCN(CC3)C4CCCCCCC4)C1=O	1	59451192	CHEMBL3698753	BDBM133889
NC(=O)C1CCCN(C1)C2=NC3=C(C=CC=C3)N(C4CCN(CC4)C5CCCCCCC5)C2=O	1	59451136	CHEMBL3698755	BDBM133891
CCOC(=O)CN(C)C1=NC2=C(C=CC=C2)N(C3CCN(CC3)C4CCCCCCC4)C1=O	1	59451281	CHEMBL3698756	BDBM133892
NC(=O)CNC1=NC2=C(C=CC=C2)N(C3CCN(CC3)C45CC6CC(CC(C6)C4)C5)C1=O	1	59451043	CHEMBL3698759	BDBM133895
CN(CC(O)CO)C1=NC2=C(C=CC=C2)N(C3CCN(CC3)C4CCCCCCC4)C1=O	1	59451233	CHEMBL3698760	BDBM133896
C[S](=O)(=O)NC1CCN(C1)C2=NC3=C(C=CC=C3)N(C4CCN(CC4)C5CCCCCCC5)C2=O	1	59451282	CHEMBL3698761	BDBM133897
OCC(CO)NC1=NC2=C(C=CC=C2)N(C3CCN(CC3)C4CCCCCCC4)C1=O	1	59451256	CHEMBL3698762	BDBM133898
OC1CCN(C1)C2=NC3=C(C=CC=C3)N(C4CCN(CC4)C5CCCCCCC5)C2=O	1	59451265	CHEMBL3698763	BDBM133899
COC1=NC2=CC=CC=C2N(C3CC4CCC(C3)N4C5CCCCCCC5)C1=O	1		CHEMBL3698764	BDBM133900
OC(=O)C1=NC2=CC=CC=C2N(C3CC4CCC(C3)N4C5CCCCCCC5)C1=O	1		CHEMBL3698765	BDBM133901
NC(=O)C1=NC2=CC=CC=C2N(C3CCN(CC3)C4CCCCCCC4)C1=O	1	59451143	CHEMBL3698768	BDBM133904
CNC(=O)C1=NC2=C(C=CC=C2)N(C3CCN(CC3)C4CCCCCCC4)C1=O	1	59451310	CHEMBL3698769	BDBM133905
OCC(O)CNC(=O)C1=NC2=C(C=CC=C2)N(C3CCN(CC3)C4CCCCCCC4)C1=O	1	59451176	CHEMBL3698770	BDBM133906
COC1=CC=C(NC(=O)C2=NC3=C(C=CC=C3)N(C4CCN(CC4)C5CCCCCCC5)C2=O)C=N1	1	59451259	CHEMBL3698771	BDBM133907
CN(C)C(=O)C1=NC2=C(C=CC=C2)N(C3CCN(CC3)C4CCCCCCC4)C1=O	1	59451102	CHEMBL3698772	BDBM133908
O=C1NC=C(NC(=O)C2=NC3=C(C=CC=C3)N(C4CCN(CC4)C5CCCCCCC5)C2=O)C=C1	1	59451193	CHEMBL3698773	BDBM133909
CONC(=O)C1=NC2=C(C=CC=C2)N(C3CCN(CC3)C4CCCCCCC4)C1=O	1	59451128	CHEMBL3698774	BDBM133910
O=C(NOCC1=CC=CC=C1)C2=NC3=C(C=CC=C3)N(C4CCN(CC4)C5CCCCCCC5)C2=O	1	59451218	CHEMBL3698775	BDBM133911
O=C1N(C2CCN(CC2)C3CCCCCCC3)C4=CC=CC=C4N=C1C#N	1	59451200	CHEMBL3698776	BDBM133912
OCC(O)CNC1=NC2=C(C=CC=C2)N(C3CCN(CC3)C45CC6CC(CC(C6)C4)C5)C1=O	1	59451034	CHEMBL3698777	BDBM133913
NC(=O)CNC1=NC2=C(C=CC=C2)N(C3CC4CCC(C3)N4C5CCCCCCC5)C1=O	1		CHEMBL3698778	BDBM133914
ONC(=O)C1=NC2=CC=CC=C2N(C3CCN(CC3)C4CCCCCCC4)C1=O	1	59450917	CHEMBL3698781	BDBM133919
OC(=O)C1=NC2=C(C=C(F)C=C2)N(C3CC4CCC(C3)N4C5CCCCCCC5)C1=O	1		CHEMBL3698785	BDBM133923
OC(=O)CN1CCN(CC1)C2=NC3=C(C=CC=C3)N(C4CC5CCC(C4)N5C6CCCCCCC6)C2=O	1		CHEMBL3698786	BDBM133924
OC(=O)C1=CC=CC(=C1)CNC2=NC3=C(C=CC=C3)N(C4CC5CCC(C4)N5C6CCCCCCC6)C2=O	1		CHEMBL3698787	BDBM133925
OC(=O)C1CCCN1C(=O)C2=NC3=C(C=CC=C3)N(C4CC5CCC(C4)N5C6CCCCCCC6)C2=O	1		CHEMBL3698788	BDBM133926
CN(CC(O)=O)C(=O)C1=NC2=C(C=CC=C2)N(C3CC4CCC(C3)N4C5CCCCCCC5)C1=O	1		CHEMBL3698789	BDBM133927
CC(C)(NC(=O)C1=NC2=C(C=CC=C2)N(C3CC4CCC(C3)N4C5CCCCCCC5)C1=O)C(O)=O	1		CHEMBL3698790	BDBM133928
CSCCC(NC(=O)C1=NC2=C(C=CC=C2)N(C3CC4CCC(C3)N4C5CCCCCCC5)C1=O)C(O)=O	1		CHEMBL3698791	BDBM133929
OC(=O)CC(NC(=O)C1=NC2=C(C=CC=C2)N(C3CC4CCC(C3)N4C5CCCCCCC5)C1=O)C(O)=O	1		CHEMBL3698792	BDBM133930
OC(=O)C(NC(=O)C1=NC2=C(C=CC=C2)N(C3CC4CCC(C3)N4C5CCCCCCC5)C1=O)C6=CC=CC=C6	1		CHEMBL3698793	BDBM133931
CC(NC(=O)C1=NC2=C(C=CC=C2)N(C3CC4CCC(C3)N4C5CCCCCCC5)C1=O)C(O)=O	1		CHEMBL3698794	BDBM133932
CC(C)CC(NC(=O)C1=NC2=C(C=CC=C2)N(C3CC4CCC(C3)N4C5CCCCCCC5)C1=O)C(O)=O	1		CHEMBL3698795	BDBM133933
OC(=O)C1=CC=C(CNC(=O)C2=NC3=C(C=CC=C3)N(C4CC5CCC(C4)N5C6CCCCCCC6)C2=O)C=C1	1		CHEMBL3698796	BDBM133934
O=C(NCC1=N[NH]N=N1)C2=NC3=C(C=CC=C3)N(C4CC5CCC(C4)N5C6CCCCCCC6)C2=O	1		CHEMBL3698798	BDBM133936
OC(=O)C1=CN=C(CNC(=O)C2=NC3=C(C=CC=C3)N(C4CC5CCC(C4)N5C6CCCCCCC6)C2=O)C=C1	1		CHEMBL3698799	BDBM133937
OC(=O)C1=NC2=CC=CC=C2N(C3CC4CCC(C3)N4C56CC7CC(CC5C7)C6)C1=O	1		CHEMBL3698801	BDBM133939
CCC(C#CC(C)(C)C)N1C2CCC1CC(C2)N3C(=O)C(=NC4=C3C=CC=C4)C(O)=O	1		CHEMBL3698804	BDBM133942
CCOC(=O)C1CN(CCNC2=NC3=C(C=CC=C3)N(C4CC5CCC(C4)N5C6CCCCCCC6)C2=O)CC1C(=O)OCC	1		CHEMBL3698807	BDBM133945
OC(=O)C1CN(CCNC2=NC3=C(C=CC=C3)N(C4CC5CCC(C4)N5C6CCCCCCC6)C2=O)CC1C(O)=O	1		CHEMBL3698808	BDBM133946
CN(C)C1(CCN(CC1)C2=NC3=C(C=CC=C3)N(C4CC5CCC(C4)N5C6CCCCCCC6)C2=O)C(O)=O	1		CHEMBL3698809	BDBM133947
CC1(CCCCCCC1)N2C3CCCC2CC(C3)N4C(=O)C(=NC5=CC=CC=C45)C(O)=O	1		CHEMBL3698813	BDBM133952
OC(=O)C1=NC2=CC=CC=C2N(C3CC4CCCC(C3)N4C\5CCCCC\C=C5)C1=O	1		CHEMBL3698814	BDBM133953
OC(=O)C(NC(=O)C1=NC2=C(C=CC=C2)N(C3CC4CCCC(C3)N4C5CCCCCCC5)C1=O)C6=CC=CC=C6	1		CHEMBL3698816	BDBM133955
CCOC(=O)C1=NC2=C(C=CC=C2)N(C3CC4CCCC(C3)N4C(C)CCC(C)C)C1=O	1		CHEMBL3698817	BDBM133956
CCOC(=O)C1=NC2=C(C=CC=C2)N(C3CC4CCCC(C3)N4C(C)CC(C)C)C1=O	1		CHEMBL3698818	BDBM133957
CC(C)CCC(C)N1C2CCCC1CC(C2)N3C(=O)C(=NC4=CC=CC=C34)C(O)=O	1		CHEMBL3698819	BDBM133958
CC(C)CC(C)N1C2CCCC1CC(C2)N3C(=O)C(=NC4=CC=CC=C34)C(O)=O	1		CHEMBL3698820	BDBM133959
CN(CC(O)=O)C1CCN(C1)C2=NC3=C(C=CC=C3)N(C4CC5CCCC(C4)N5C6CCCCCCC6)C2=O	1		CHEMBL3698821	BDBM133960
CCOC(=O)C1=NC2=C(C=CC=C2)N(C3CC4CCCC(C3)N4C\C=C5/CCC6CC5C6(C)C)C1=O	1		CHEMBL3984664	BDBM133961
OC(=O)C1=NC2=CC=CC=C2N(C3CC4CCC(C3)N4C56CCC(CC5)C6)C1=O	1		CHEMBL3698823	BDBM133962
OC(=O)C1=NC2=CC=CC=C2N(C3CC4CCCCC(C3)N4C\5CCCCC\C=C5)C1=O	1		CHEMBL3698825	BDBM133964
OC(=O)C1=NC2=CC=CC=C2N(C3CC4CCCC(C3)N4C5C6CC7CC(C6)CC5C7)C1=O	1		CHEMBL3698826	BDBM133965
CC1(C)C2CCC(CCN3C4CCC3CC(C4)N5C(=O)C(=NC6=CC=CC=C56)C(O)=O)C1C2	1		CHEMBL3698827	BDBM133966
CC(C)CC(C)N1C2CCC1CC(C2)N3C(=O)C(=NC4=CC=CC=C34)C(O)=O	1		CHEMBL3698828	BDBM133967
CN(C)C1=NC2=CC=CC=C2N(C3CCN(CC3)C4CCCCCCC4)C1=O	1	59451131	CHEMBL3698834	BDBM133973
OCCNC1=NC2=C(C=CC=C2)N(C3CCN(CC3)C4CCCCCCC4)C1=O	1	59451260	CHEMBL3698835	BDBM133974
O=C1N(C2CCN(CC2)C3CCCCCCC3)C4=C(C=CC=C4)N=C1N5CC6CNCC6C5	1	59450931	CHEMBL3698836	BDBM133975
O=C1N(C2CCN(CC2)C3CCCCCCC3)C4=C(C=CC=C4)N=C1NCC5=CC=CC=C5	1	59450940	CHEMBL3698837	BDBM133976
CC(C)(C)OC(=O)NCCNC1=NC2=C(C=CC=C2)N(C3CCN(CC3)C4CCCCCCC4)C1=O	1	66819183	CHEMBL3698838	BDBM133977
NCCNC1=NC2=C(C=CC=C2)N(C3CCN(CC3)C4CCCCCCC4)C1=O	1	59450961	CHEMBL3698840	BDBM133979
O=C1N(C2CCN(CC2)C3CCCCCCC3)C4=C(C=CC=C4)N=C1N5CCNCC5	1	59451108	CHEMBL3698841	BDBM133980
C[S](=O)(=O)NCCNC1=NC2=C(C=CC=C2)N(C3CCN(CC3)C4CCCCCCC4)C1=O	1	59451048	CHEMBL3698842	BDBM133981
CN1CC2CN(CC2C1)C3=NC4=C(C=CC=C4)N(C5CCN(CC5)C6CCCCCCC6)C3=O	1	59451039	CHEMBL3698843	BDBM133982
CC(=O)N1CC2CN(CC2C1)C3=NC4=C(C=CC=C4)N(C5CCN(CC5)C6CCCCCCC6)C3=O	1	59450899	CHEMBL3698844	BDBM133983
NC1=NC2=CC=CC=C2N(C3CCN(CC3)C4CCCCCCC4)C1=O	1	59451025	CHEMBL3698846	BDBM133985
CC(=O)NC1=NC2=C(C=CC=C2)N(C3CCN(CC3)C4CCCCCCC4)C1=O	1	59451017	CHEMBL3698847	BDBM133986
O=C1CN(CCN1)C2=NC3=C(C=CC=C3)N(C4CCN(CC4)C5CCCCCCC5)C2=O	1	59450962	CHEMBL3698848	BDBM133987
O=C1N(C2CCN(CC2)C3CCCCCCC3)C4=C(C=CC=C4)N=C1N5CC6=CC=CC=C6C5	1	59451197	CHEMBL3698849	BDBM133988
C=CCNC1=NC2=C(C=CC=C2)N(C3CCN(CC3)C4CCCCCCC4)C1=O	1	59450998	CHEMBL3698850	BDBM133989
CCOC(=O)C1=NC2=C(C=CC=C2)N(C3CCN(CC3)C4CCCCCCC4)C1=O	1	59451088	CHEMBL3698852	BDBM133991
CC(C)(C)OC(=O)N1CC2CN(CC2C1)C(=O)C3=NC4=C(C=CC=C4)N(C5CCN(CC5)C6CCCCCCC6)C3=O	1	66818945	CHEMBL3698854	BDBM133993
O=C1CNC2=CC=CC=C2N1C3CCN(CC3)C4CCCCCCC4	1	59451277	CHEMBL3698856	BDBM133995
O=C1CN(C2CCN(CC2)C3CCCCCCC3)C4=CC=CC=C4N1	1	59451205	CHEMBL3698857	BDBM133996
O=C1N(C2CCN(CC2)C3CCCCCCC3)C4=CC=CN=C4N=C1N5CC6CNCC6C5	1	59451202	CHEMBL3698858	BDBM133997
COC1=CC=C(CN2C=C3C4CC5=CC=C(OC)C=C5C3(CCN4CC6CC6)CC2=O)C=C1	1	76286082	CHEMBL3695665	BDBM142700
NC(=O)CN1CC2C3CC4=CC=C(O)C=C4C2(CCN3CC5CC5)CC1=O	1	76286083	CHEMBL3695667	BDBM142702
OC1=CC=C(CN2CC3C4CC5=CC=C(O)C=C5C3(CCN4CC6CC6)CC2=O)C=C1	1	76286227	CHEMBL3695668	BDBM142703
OC1=CC=C2CC3C4CNC(=O)CC4(CCN3CC5CC5)C2=C1	1	76286228	CHEMBL3695670	BDBM142705
OC(=O)CN1CC2C3CC4=CC=C(O)C=C4C2(CCN3CC5CC5)CC1=O	1	76286230	CHEMBL3695671	BDBM142706
OC1=CC=C2CC3C4CNCCC4(CCN3CC5CC5)C2=C1	1	76286389	CHEMBL3695676	BDBM142711
COC1=CC=C2CC3N(CCC45C(OC1=C24)C6(CCC35CC6CNC(=O)C(C)N)OC)CC7CC7	1	89978736	CHEMBL3965826	BDBM144349
COC12CCC3(CC1CNC(=O)C(N)CC4=CC=CC=C4)C5CC6=CC=C(O)C7=C6C3(CCN5CC8CC8)C2O7	1	78425827	CHEMBL3691854	BDBM144350
COC12CCC3(CC1CNC(=O)C(N)CC4=CC=C(O)C=C4)C5CC6=CC=C(O)C7=C6C3(CCN5CC8CC8)C2O7	1	86303153	CHEMBL3691860	BDBM144356
COC12CCC3(CC1CNC(=O)C(N)CC(O)=O)C4CC5=CC=C(O)C6=C5C3(CCN4CC7CC7)C2O6	1	86303154	CHEMBL3691861	BDBM144357
COC12CCC3(CC1CNC(=O)C(N)CC4=C[NH]C=N4)C5CC6=CC=C(O)C7=C6C3(CCN5CC8CC8)C2O7	1		CHEMBL3691862	BDBM144358
COC12CCC3(CC1CNC(=O)C(CC4=CC=CC=C4)NC(C)=O)C5CC6=CC=C(O)C7=C6C3(CCN5CC8CC8)C2O7	1	86303311	CHEMBL3691864	BDBM144360
COC12CCC3(CC1CNC(=O)CN)C4CC5=CC=C(O)C6=C5C3(CCN4CC7CC7)C2O6	1	86303312	CHEMBL3691865	BDBM144361
COC12CCC3(CC1CNC(=O)C(CO)NC(C)=O)C4CC5=CC=C(O)C6=C5C3(CCN4CC7CC7)C2O6	1	86303765	CHEMBL3691875	BDBM144371
COC12CCC3(CC1CNC(=O)C4=CC=CC=C4C(O)=O)C5CC6=CC=C(O)C7=C6C3(CCN5CC8CC8)C2O7	1	90441086	CHEMBL3691886	BDBM144383
CN1CCC23C4OC5=C(O)C=CC(=C25)CC1C3C=CC4O	1	11161935	CHEMBL409938	BDBM148977
CN1CCC23CC(=O)CCC2(O)C1CC4=CC=C(C(=O)NCCC5=CC=C(C=C5)C6=CC=CC=C6)C(=C34)O	1	89344279	CHEMBL3667190	BDBM148978
CN1CCC23CC(=O)CCC2(O)C1CC4=CC=C(C(=O)NCCC5=NC6=CC=CC=C6[NH]5)C(=C34)O	1	71499220	CHEMBL3667191	BDBM148979
OC1=C2C(=CC=C1C(=O)NCCC3=CC=C(C=C3)C4=CNC(=O)NC4=O)CC5N(CCC6=CC=CC=C6)CCC27CC(=O)CCC57O	1	71499244	CHEMBL3667192	BDBM148980
CN1CCC23CC(=O)CCC2(O)C1CC4=CC=C(C(=O)NCCC5=CC=C(C=C5)C6=CNC(=O)C=C6)C(=C34)O	1	71499245	CHEMBL3667193	BDBM148981
CN1CCC23CC(=O)CCC2(O)C1CC4=CC=C(C(=O)NCCC5=CC=C(C=C5)C6=CN=C(O)N=C6O)C(=C34)O	1		CHEMBL3667194	BDBM148982/BDBM148983
CN1CCC23CC(=O)CCC2(O)C1CC4=CC=C(C(=O)NCCC5=CC=C(C=C5)C6=CNC(=O)NC6=O)C(=C34)O	1	89344259
CN1CCC23CC(=C)CCC2(O)C1CC4=CC=C(C(=C34)O)C(=O)NCCC5=CC=C(C=C5)C6=CNC(=O)NC6=O	1	71499247	CHEMBL3667195	BDBM148984
COC12CCC(=O)CC13CCN(C)C2CC4=CC=C(C(=O)NCCC5=CC=C(C=C5)C6=CNC(=O)NC6=O)C(=C34)O	1	71499271	CHEMBL3667196	BDBM148985
CN1CCC23CC(=O)CCC2(O)C1CC4=CC=C(C(=O)NCCC5=CC=C(C=C5)C6=C[NH]N=C6)C(=C34)O	1	71499272	CHEMBL3667197	BDBM148986
CN1CCC23CC(=O)CCC2C1CC4=CC=C(C(=O)NCCC5=NC6=CC=CC=C6[NH]5)C(=C34)O	1	71499273	CHEMBL3667198	BDBM148987
CN1CCC23CC(=O)CCC2(O)C1CC4=CC=C(C(=O)NCCC5=CC=C(C=C5)C6=CC(=O)NC=C6)C(=C34)O	1	71499274	CHEMBL3667199	BDBM148988
OC(=O)CCCC12CCN(CC3CC3)C(CC4=CC=C(O)C=C14)C2CC(O)=O	1	77847612	CHEMBL3688135	BDBM162696
OC(=O)CCCC12CCN(CC3CC3)C(CC4=C1C=C(O)C=C4)\C2=C/C(O)=O	1	77847615	CHEMBL4114012	BDBM162697
CN(C)C(=O)CCCC12CCN(CC3CC3)C(CC4=C1C=C(O)C=C4)\C2=C/C(O)=O	1	77847614	CHEMBL4106660	BDBM162698
OC(=O)CN1CCCC(C1)C2=NC3=CC=CC=C3[N]2C4CC5CCCC(C4)N5C6CC7CCCC(C7)C6	1		CHEMBL3704576	BDBM172376
OC(=O)CN1CCCC1C2=NC3=CC=CC=C3[N]2C4CC5CCCC(C4)N5C6CC7CCCCC(C7)C6	1		CHEMBL3704583	BDBM172383
OC(=O)CCN1CCCC1C2=NC3=CC=CC=C3[N]2C4CC5CCCC(C4)N5C6CC7CCCCC(C7)C6	1		CHEMBL3704586	BDBM172386
NC(=O)CN1CCCC1C2=NC3=CC=CC=C3[N]2C4CC5CCCC(C4)N5C6CC7CCCCC(C7)C6	1		CHEMBL3704588	BDBM172388
OC(=O)CN1CCCCC1C2=NC3=CC=CC=C3[N]2C4CC5CCCC(C4)N5C6CC7CCCCC(C7)C6	1		CHEMBL3704589	BDBM172389
OC(=O)CN1CCCC(C1)C2=NC3=CC=CC=C3[N]2C4CC5CCCC(C4)N5C6CC7CCCCC(C7)C6	1		CHEMBL3704591	BDBM172391
OC(=O)CCN1CCCC(C1)C2=NC3=CC=CC=C3[N]2C4CC5CCCC(C4)N5C6CC7CCCCC(C7)C6	1		CHEMBL3704592	BDBM172392
OC(=O)CN1CCCC(/C1)=C2/N(CC(O)=O)C3=CC=CC=C3N2C4CC5CCCC(C4)N5C6CC7CCCCC(C7)C6	1		CHEMBL3704594	BDBM172394
OC(=O)CCN1CCC(CC1)CC2=NC3=CC=CC=C3[N]2C4CC5CCCC(C4)N5C6CC7CCCCC(C7)C6	1		CHEMBL3704598	BDBM172398
OC(=O)CN1CCN(CC1)CC2=NC3=CC=CC=C3[N]2C4CC5CCCC(C4)N5C6CC7CCCC(C7)C6	1		CHEMBL3704606	BDBM172406
CCOC(=N)N=C1NC2=CC=CC=C2N1C3CCN(CC3)C4CCCCCCC4	1		CHEMBL3704607	BDBM172407
NC(=O)N=C1NC2=CC=CC=C2N1C3CCN(CC3)C4CCCCCCC4	1		CHEMBL3704608	BDBM172408
CONC(=N)N=C1NC2=CC=CC=C2N1C3CCN(CC3)C4CCCCCCC4	1		CHEMBL3704609	BDBM172409
COC(=O)N=C1N(CC(N)=O)C2=CC=CC=C2N1C3CCN(CC3)C4CCCCCCC4	1	90257051	CHEMBL3704610	BDBM172410
OC(=O)CNC1=NC2=CC=CC=C2[N]1C3CC4CCCC(C3)N4C5CCCCCCCCC5	1	90264586	CHEMBL3704612	BDBM172412
OCC1=NC2=CC=CC=C2[N]1C3CC4CCCC(C3)N4C5CC6CCCC(C6)C5	1		CHEMBL3704613	BDBM172413
OC(=O)CO\N=C\C1=NC2=CC=CC=C2[N]1C3CC4CCCC(C3)N4C5CC6CCCC(C6)C5	1		CHEMBL3704614	BDBM172414
C[S](=O)(=O)NCCN1CCCC1CC2=NC3=CC=CC=C3[N]2C4CC5CCCC(C4)N5C6CC7CCCCC(C7)C6	1		CHEMBL3704620	BDBM172420
OC(=O)CN1CCCC1CC2=NC3=CC=CC=C3[N]2C4CC5CCCC(C4)N5C6CC7CCCCC(C7)C6	1		CHEMBL3704623	BDBM172423
OC(=O)CCN1CCC(C1)CC2=NC3=CC=CC=C3[N]2C4CC5CCCC(C4)N5C6CC7CCCCC(C7)C6	1		CHEMBL3704625	BDBM172425
C[S](=O)(=O)NCCN1CCC(C1)CC2=NC3=CC=CC=C3[N]2C4CC5CCCC(C4)N5C6CC7CCCCC(C7)C6	1		CHEMBL3704627	BDBM172427
CCN(CC)C(=O)CN1CCC(C1)CC2=NC3=CC=CC=C3[N]2C4CC5CCCC(C4)N5C6CC7CCCCC(C7)C6	1		CHEMBL3704629	BDBM172429
C1CCC2CC(C1)CC(C2)N3C4CCCC3CC(C4)[N]5C(=NC6=CC=CC=C56)CC7COCCN7	1		CHEMBL3704631	BDBM172432
OC(=O)CCN1CCCC1CC2=NC3=CC=CC=C3[N]2C4CC5CCCC(C4)N5C6CC7CCCCC(C7)C6	1		CHEMBL3704634	BDBM172435
OC(=O)CN1CCCCC1CC2=NC3=CC=CC=C3[N]2C4CC5CCCC(C4)N5C6CC7CCCCC(C7)C6	1		CHEMBL3704635	BDBM172436
C1CCC2CC(C1)CC(C2)N3C4CCCC3CC(C4)[N]5C6=CC=CC=C6N=C5C7=C[NH]C=N7	1		CHEMBL3704644	BDBM172445
C1CCC2CC(C1)CC(C2)N3C4CCCC3CC(C4)[N]5C6=CC=CC=C6N=C5C7=N[NH]C=C7	1		CHEMBL3704645	BDBM172446
C[N]1C=C(Cl)C(=N1)C2=NC3=CC=CC=C3[N]2C4CC5CCCC(C4)N5C6CC7CCCCC(C7)C6	1		CHEMBL3704646	BDBM172447
COC1=CC=C2CC3C45CCC(OC)(C(COCC6=CC=C(C=C6)C(C)(F)F)C4)C7OC1=C2C57CC[N+]3(C)CC8CC8	1	118797842	CHEMBL4108094	BDBM173486
NC12CCCC(CC(C1)N3C(=O)C(=NC4=CC=CC=C34)C(O)=O)N2C5CC6CCCC(C6)C5	1	89848702	CHEMBL4114883	BDBM182734
COC1=CC=C2CC3N(CCC45C(OC1=C24)C6(CCC35CC6C(O)(CC(O)CO)C7=CC=CC=C7)OC)CC8CC8	1	90199005	CHEMBL4107541	BDBM190226
COC1=CC=C2CC3N(CCC45C(OC1=C24)C6(CCC35CC6C(NCC(O)=O)C7=CC=CC=C7)OC)CC8CC8	1	90207334	CHEMBL4115057	BDBM190227
COC1=CC=C2CC3N(CCC45C(OC1=C24)C6(CCC35CC6C(NC(C)C(O)=O)C7=CC=CC=C7)OC)CC8CC8	1	90207332	CHEMBL4110838	BDBM190228
COC1=CC=C2CC3N(CCC45C(OC1=C24)C6(CCC35CC6C(NC(C)C(N)=O)C7=CC=CC=C7)OC)CC8CC8	1	74763452	CHEMBL4111934	BDBM190229
COC1=CC=C2CC3N(CCC45C(OC1=C24)C6(CCC35CC6C(NC(C(O)=O)C7=CC=CC=C7)C8=CC=CC=C8)OC)CC9CC9	1	90207335	CHEMBL4108359	BDBM190230
COC1=CC=C2CC3N(CCC45C(OC1=C24)C6(CCC35CC6C(NC(C(N)=O)C7=CC=CC=C7)C8=CC=CC=C8)OC)CC9CC9	1	90207338	CHEMBL4107606	BDBM190231
COC12CCC3(CC1COCC4=CC=CC=C4C)C5CC6=CC=C(OCCO)C7=C6C3(CCN5C)C2O7	1	89978695	CHEMBL4111224	BDBM199337
COC12CCC3(CC1COCC4=CC=CC=C4)C5CC6=CC=C(N)C7=C6C3(CCN5C)C2O7	1	66826826	CHEMBL4107680	BDBM199338
COC12CCC3(CC1COCC4=CC=CC=C4)C5CC6=CC=C(C=C)C7=C6C3(CCN5C)C2O7	1	89978582	CHEMBL4115338	BDBM199339
COC12CCC3(CC1COCC4=CC=CC=C4)C5CC6=CC=C(F)C7=C6C3(CCN5C)C2O7	1	89981528	CHEMBL4107906	BDBM199340
COC1=CC=C2CC3N(CCC45C(OC1=C24)C6(CCC35CC6COC7=CC=C(C=C7)[N]8C=CN=C8)OC)CC9CC9	1	86711648	CHEMBL4113804	BDBM199341
COC1=CC=C2CC3N(C)CCC45C(OC1=C24)C6(CCC35CC6CSC7=NC8=CC=CC=C8S7)OC	1	89978553	CHEMBL4107470	BDBM199342
COC1=CC=C2CC3N(CCC45C(OC1=C24)C6(CCC35CC6CSC7=NC8=CC=CC=C8S7)OC)CC9CC9	1	89978537	CHEMBL4106544	BDBM199343
COC12CCC3(CC1COC4=CC=C(C=C4)[N]5C=CN=C5)C6CC7=CC=C(O)C8=C7C3(CCN6C)C2O8	1	66827012	CHEMBL4115091	BDBM199344
COC1=CC=C2CC3N(CCC45C(OC1=C24)C6(CCC35CC6CSC7=NC(=NS7)C)OC)CC8CC8	1	89978655	CHEMBL4111378	BDBM199345
COC12CCC3(CC1COC4=CC=C(C=C4)[N]5C=CN=C5)C6CC7=CC=C(O)C8=C7C3(CCN6CC9CC9)C2O8	1	86711647	CHEMBL4110639	BDBM199346
COC1=CC=C2CC3N(C)CCC45C(OC1=C24)C6(CCC35CC6CSC7=NC(=NS7)C)OC	1	89978550	CHEMBL4110417	BDBM199347
COC1=CC=C2CC3N(C)CCC45C(OC1=C24)C6(CCC35CC6CSC7=NN=CS7)OC	1	89978611	CHEMBL4113984	BDBM199348
COC1=CC=C2CC3N(CCC45C(OC1=C24)C6(CCC35CC6CSC7=NN=CS7)OC)CC8CC8	1	89978546	CHEMBL4108301	BDBM199349
COC12CCC3(CC1COCC4=CC=CC=C4)C5CC6=CC=C(F)C7=C6C3(CCN5CC8CC8)C2O7	1	86711652	CHEMBL4108017	BDBM199350
COC12CCC3(CC1COCC4=CC=CC=C4)C5CC6=CC=C(N[S](C)(=O)=O)C7=C6C3(CCN5C)C2O7	1	86711644	CHEMBL4111233	BDBM199351
COC12CCC3(CC1COCC4=CC=CC=C4)C5CC6=CC=C(NC(C)=O)C7=C6C3(CCN5C)C2O7	1	66826753	CHEMBL4110440	BDBM199352
COC1=CC=C2CC3NCCC45C(OC1=C24)C6(CCC35CC6COCC7=CC=CC=C7)OC	1	89978524	CHEMBL4112656	BDBM199353
COC12CCC3(CC1COCC4=CC=CC=C4)C5CC6=CC=C(Br)C7=C6C3(CCN5CC8CC8)C2O7	1	89978686	CHEMBL4109652	BDBM199354
COC12CCC3(CC1COCC4=CC=CC=C4)C5CC6=CC=C(C#N)C7=C6C3(CCN5C)C2O7	1	86711646	CHEMBL4107210	BDBM199355
COC12CCC3(CC1COCC4=CC=CC=C4)C5CC6=CC=C(C(N)=O)C7=C6C3(CCN5C)C2O7	1	86711645	CHEMBL4114477	BDBM199356
COC12CCC3(CC1COCC4=CC=CC=C4)C5CC6=CC=C(O)C7=C6C3(CCN5)C2O7	1	66826937	CHEMBL4111231	BDBM199357
COC12CCC3(CC1COCC4=CC=CC=C4)C5CC6=CC=C(C(O)=O)C7=C6C3(CCN5C)C2O7	1	89978805	CHEMBL4109258	BDBM199358
COC1=CC=C2CC3N(C)CCC45C(OC1=C24)C6(CCC35CC6COCC7=C(C)ON=C7C)OC	1	68090936	CHEMBL4114002	BDBM199359
COC12CCC3(CC1COCC4=CC5=CC=CC=C5S4)C6CC7=CC=C(OCCO)C8=C7C3(CCN6CC9CC9)C2O8	1	89978858	CHEMBL4106985	BDBM199360
COC1=CC=C2CC3N(CCC45C(OC1=C24)C6(CCC35CC6COCC7=C(C)ON=C7C)OC)CC8CC8	1	66828846	CHEMBL4112472	BDBM199361
COC12CCC3(CC1CNCC4=CC=CC=C4)C5CC6=CC=C(O)C7=C6C3(CCN5CC8CC8)C2O7	1	89981608	CHEMBL4112358	BDBM199362
COC1=CC=C2CC3N(CCC45C(OC1=C24)C6(CCC35CC6CNCC7=CC=CC=C7)OC)CC8CC8	1	86711651	CHEMBL4113058	BDBM199363
COC1=CC=C2CC3N(CCC45C(OC1=C24)C6(CCC35CC6CN(CC7=CC=CC=C7)[S](C)(=O)=O)OC)CC8CC8	1	86711654	CHEMBL4112051	BDBM199364
COC1=CC=C2CC3N(CCC45C(OC1=C24)C6(CCC35CC6CN(CC7=CC=CC=C7)C(C)=O)OC)CC8CC8	1	86711653	CHEMBL4112771	BDBM199365
COC1=CC=C2CC3N(CCC45C(OC1=C24)C6(CCC35CC6CSCC7=CC=CC=C7)OC)CC8CC8	1	86711656	CHEMBL4107918	BDBM199366
COC1=CC=C2CC3N(CCC45C(OC1=C24)C6(CCC35CC6C[S](=O)CC7=CC=CC=C7)OC)CC8CC8	1	86711655
COCCOCCOCCOCC1CC23CCC1(OC)C4OC5=C6C(=CC=C5OC)CC2N(CCC346)CC7CC7	1	89978891	CHEMBL4113830	BDBM199368
COCCOCCOCCOCCOCCOCC1CC23CCC1(OC)C4OC5=C6C(=CC=C5OC)CC2N(CCC346)CC7CC7	1	89978482	CHEMBL4106700	BDBM199369
COCCOCCOCCOC1=C2OC3C4(CCC5(CC4COCC6=CC=CC=C6)C7CC(=C2C35CCN7CC8CC8)C=C1)OC	1	66827067	CHEMBL4111124	BDBM199370
COCCOCCOCCOCCOCCOC1=C2OC3C4(CCC5(CC4COCC6=CC=CC=C6)C7CC(=C2C35CCN7CC8CC8)C=C1)OC	1	89978589	CHEMBL4110312	BDBM199371
COCCOCCOCCOC1=CC=C(COCC2CC34CCC2(OC)C5OC6=C7C(=CC=C6OC)CC3N(CCC457)CC8CC8)C=C1	1	66826947	CHEMBL4109389	BDBM199372
COCCOCCOCCOCCOCCOC1=CC=C(COCC2CC34CCC2(OC)C5OC6=C7C(=CC=C6OC)CC3N(CCC457)CC8CC8)C=C1	1	89978635	CHEMBL4115652	BDBM199373
COC(=O)COC1=CC=C(COCC2CC34CCC2(OC)C5OC6=C7C(=CC=C6OC)CC3N(CCC457)CC8CC8)C=C1	1	89978607	CHEMBL4111803	BDBM199374
COC1=CC=C2CC3N(CCC45C(OC1=C24)C6(CCC35CC6COCC7=CC=C(OCC(O)=O)C=C7)OC)CC8CC8	1	89978612	CHEMBL4111244	BDBM199375
COC1=CC=C2CC3N(CCC(N)=O)CCC45C(OC1=C24)C6(CCC35CC6COCC7=CC=CC=C7)OC	1	66826814	CHEMBL4112155	BDBM199376
COC1=CC=C2CC3N(CCC45C(OC1=C24)C6(CCC35CC6CNCC(O)=O)OC)CC7CC7	1	68091106	CHEMBL4111763	BDBM199377
COC1=CC=C2CC3N(CCC45C(OC1=C24)C6(CCC35CC6COCC7=CC=C(C=C7)C(=O)NCC(O)=O)OC)CC8CC8	1	89978678	CHEMBL4106505	BDBM199378
COC1=CC=C2CC3N(CCC45C(OC1=C24)C6(CCC35CC6CNCC(N)=O)OC)CC7CC7	1	68091104	CHEMBL4114486	BDBM199379
COC1=CC=C2CC3N(CCC45C(OC1=C24)C6(CCC35CC6COCC(N)=O)OC)CC7CC7	1	89978667	CHEMBL4115536	BDBM199380
COC1=CC=C2CC3N(CCC45C(OC1=C24)C6(CCC35CC6COCC7=CC=C(CC(O)=O)C=C7)OC)CC8CC8	1	68091105	CHEMBL4115119	BDBM199381
COC12CCC3(CC1COCC4=CC=CC=C4)C5CC6=CC=C(C(O)CO)C7=C6C3(CCN5CC8CC8)C2O7	1	66826251	CHEMBL4109818	BDBM199382
COC1=CC=C2CC3N(CCC45C(OC1=C24)C6(CCC35CC6COCC7=CC=CC(=C7)NC(N)=O)OC)CC8CC8	1	66826776	CHEMBL4111717	BDBM199383
COC1=CC=C2CC3N(CCC45C(OC1=C24)C6(CCC35CC6COC(=O)C(N)CC7=CC=CC=C7)OC)CC8CC8	1	66825501	CHEMBL4107627	BDBM199384
COC1=CC=C2CC3N(CCC45C(OC1=C24)C6(CCC35CC6COCC7=CC=CC(=C7)NCC(O)=O)OC)CC8CC8	1	66826321	CHEMBL4107681	BDBM199385
COC1=CC=C2CC3N(CCC45C(OC1=C24)C6(CCC35CC6COCC7=CC=CC=C7)C8=CC=CC=C8)CC9CC9	1	66826434	CHEMBL4110146	BDBM199386
COC1=CC=C2CC3N(CCC45C(OC1=C24)C6(CCC35CC6COCC7=CC=C(CC8=N[NH]N=N8)C=C7)OC)CC9CC9	1	89978562	CHEMBL4111263	BDBM199389
CCCC1=NOC(=C1)COCC2CC34CCC2(OC)C5OC6=C7C(=CC=C6OC)CC3N(C)CCC457	1	89978773	CHEMBL4107537	BDBM199390
COC1=CC=C2CC3N(CCC(O)=O)CCC45C(OC1=C24)C6(CCC35CC6COCC7=CC=CC=C7)OC	1	66826389	CHEMBL4114011	BDBM199391
COC1=CC=C2CC3N(CCC45C(OC1=C24)C6(CCC35CC6COCC7=CC=CC=C7)OC)CC(O)=O	1	86711650	CHEMBL4114882	BDBM199392
COC1=CC=C2CC3N(CCC45C(OC1=C24)C6(CCC35CC6COCC7=CC=CC=C7)OC)CC(N)=O	1	86711649	CHEMBL4106487	BDBM199393
COC12CCC3(CC1COCC4=CC=CC=C4)C5CC6=CC=C(OCC(O)=O)C7=C6C3(CCN5CC8CC8)C2O7	1	66825601	CHEMBL4109778	BDBM199394
COC12CCC3(CC1COCC4=CC=CC=C4)C5CC6=CC=C(OCC7=N[NH]N=N7)C8=C6C3(CCN5CC9CC9)C2O8	1	89978722	CHEMBL4109142	BDBM199395
COC12CCC3(CC1COCC4=CC=CC=C4)C5CC6=CC=C(OCC(N)=O)C7=C6C3(CCN5CC8CC8)C2O7	1	89978762	CHEMBL4109061	BDBM199396
COC12CCC3(CC1COCC4=CC=CC=C4)C5CC6=CC=C(CC(O)CO)C7=C6C3(CCN5CC8CC8)C2O7	1	66825336	CHEMBL4114584	BDBM199398
COC1=CC=C2CC3N(CCC45C(OC1=C24)C6(CCC35CC6C(C)(C)OCC7=CC=CC=C7)OC)CC8CC8	1	66826375	CHEMBL4112287	BDBM199400
COC1=CC=C2CC3N(CCC45C(OC1=C24)C6(CCC35CC6COCC7=CC(=CC=C7)C(N)=N)OC)CC8CC8	1	66826572	CHEMBL4110056	BDBM199401
COC1=CC=C2CC3N(CCC45C(OC1=C24)C6(CCC35CC6C[S](=O)(=O)CC7=CC=CC=C7)OC)CC8CC8	1	66829005	CHEMBL4111594	BDBM199402
COC1=CC=C2CC3N(CCC45C(OC1=C24)C6(CCC35CC6COCC(O)CO)OC)CC7CC7	1	89978497	CHEMBL4113221	BDBM199403
COC12CCC3(CC1COCC4=CC=CC=C4)C5CC6=CC=C(C#N)C7=C6C3(CCN5CC8CC8)C2O7	1	86711658	CHEMBL4109954	BDBM199404
COC12CCC3(CC1COCC4=CC=CC=C4)C5CC6=CC=C(C7=C6C3(CCN5CC8CC8)C2O7)C9=N[NH]N=N9	1	86711657	CHEMBL4108808	BDBM199405
COC12CCC3(CC1COCC4=CC=CC=C4)C5CC6=CC=C(C(O)=O)C7=C6C3(CCN5CC8CC8)C2O7	1	89978687	CHEMBL4114523	BDBM199406
COC12CCC3(CC1COCC4=CC=CC(=C4)NC(=O)C5=CC=CC=C5)C6CC7=CC=C(O)C8=C7C3(CCN6CC9CC9)C2O8	1	89978469	CHEMBL4115153	BDBM199409
COC12CCC3(CC1COCC4=CC=CC=C4)C5CC6=CC=C(C(N)=O)C7=C6C3(CCN5CC8CC8)C2O7	1	56945125	CHEMBL4106746	BDBM199411
COC1=CC=C2CC3N(CCC45C(OC1=C24)C6(CCC35CC6COC(=O)C(C)N)OC)CC7CC7	1	89978610	CHEMBL3930597	BDBM199412
COC1=CC=C2CC3N(CCC45C(OC1=C24)C6(CCC35CC6COC(=O)C(N)CO)OC)CC7CC7	1	89978671	CHEMBL4110981	BDBM199413
COC1=CC=C2CC3N(CCC45C(OC1=C24)C6(CCC35CC6COC(=O)C(N)C(C)O)OC)CC7CC7	1	89981678	CHEMBL4108290	BDBM199414
CCC(C)C(N)C(=O)OCC1CC23CCC1(OC)C4OC5=C6C(=CC=C5OC)CC2N(CCC346)CC7CC7	1	89978464	CHEMBL3908063	BDBM199415
COC1=CC=C2CC3N(CCC45C(OC1=C24)C6(CCC35CC6COC(=O)C(N)CC(C)C)OC)CC7CC7	1	89978581	CHEMBL4107821	BDBM199416
COC1=CC=C2CC3N(CCC45C(OC1=C24)C6(CCC35CC6COC(=O)C(N)CCC(N)=O)OC)CC7CC7	1	66826437	CHEMBL4113588	BDBM199417
COC12CCC3(CC1COC(=O)C(N)CC4=CC=CC=C4)C5CC6=CC=C(O)C7=C6C3(CCN5CC8CC8)C2O7	1	89978664	CHEMBL4115222	BDBM199418
CCC(C)C(N)C(=O)OCC1CC23CCC1(OC)C4OC5=C6C(=CC=C5O)CC2N(CCC346)CC7CC7	1	89978732	CHEMBL3927136	BDBM199419
COC12CCC3(CC1COC(=O)C(C)N)C4CC5=CC=C(O)C6=C5C3(CCN4CC7CC7)C2O6	1	89978441	CHEMBL3939745	BDBM199420
CCOC(=O)CCC1C(COCC2=CC=CC=C2)C3(CCC14C5CC6=CC=C(OC)C7=C6C4(CCN5CC8CC8)C3O7)OC	1	89978555	CHEMBL3969293	BDBM199421
COC1=CC=C2CC3N(CCC45C(OC1=C24)C6(CCC35C(CC#N)C6COCC7=CC=CC=C7)OC)CC8CC8	1	89978654	CHEMBL4114384	BDBM199422
COC1=CC=C2CC3N(CCC45C(OC1=C24)C6(CCC35C(CCC(O)=O)C6COCC7=CC=CC=C7)OC)CC8CC8	1	89978605	CHEMBL3956140	BDBM199423
CCOC(=O)CCC1C(COCC2=CC=CC=C2)C34CCC1(OC)C5OC6=C7C(=CC=C6OC)CC3N(CCC457)CC8CC8	1	89978423	CHEMBL3930729	BDBM199426
COC1=CC=C2CC3N(CCC45C(OC1=C24)C6(CCC35CC6COCC7=CC=C(NC(C)=O)C=C7)OC)CC8CC8	1	66829016	CHEMBL4106647	BDBM199428
COC1=CC=C2CC3N(CCC45C(OC1=C24)C6(CCC35CC6COCC7=CC=CC=C7)OC)CC8=N[NH]N=N8	1	66829015	CHEMBL4113890	BDBM199429
COC1=CC=C2CC3N(CCC45C(OC1=C24)C6(CCC35CC6COCC7=CC(=CC=C7)CC(O)=O)OC)CC8CC8	1	66827009	CHEMBL4112393	BDBM199430
COC1=CC=C2CC3N(CCC45C(OC1=C24)C6(CCC35CC6COCC7=CC=C(C=C7)C(O)CO)OC)CC8CC8	1	89978382	CHEMBL4109220	BDBM199431
COC12C=CC3(CC1(C)C(O)C4=CC=CC=C4)C5CC6=CC=C(O)C7=C6C3(CCN5CC8CC8)C2O7	1	90306854	CHEMBL3581745	BDBM206331
COCCOCCOCCOC1CCC2(O)C3CC4=C5C(=C(O)C=C4)OC1C25CCN3CC6CCC6	1	70367520	CHEMBL3954154	BDBM208977
COCCOCCOCCOCCOCCOCCOC1CCC2(O)C3CC4=C5C(=C(O)C=C4)OC1C25CCN3CC6CCC6	1	70367577	CHEMBL3947626	BDBM208978
COCCOCCOCCOCCOCCOCCOCCOCCOCCOC1CCC2(O)C3CC4=C5C(=C(O)C=C4)OC1C25CCN3CC6CCC6	1	70367628	CHEMBL3919846	BDBM208979
COCCOC1C=CC2C3CC4=C5C(=C(OC)C=C4)OC1C25CCN3C	1	124037288	CHEMBL3895828	BDBM208980
COC1C=CC2C3CC4=C5C(=C(O)C=C4)OC1C25CCN3C	1	124037289	CHEMBL3923831	BDBM208981
COCCOC1CCC2(O)C3CC4=C5C(=C(O)C=C4)OC1C25CCN3C	1	124037290	CHEMBL4110373	BDBM208982
COCCOCCOC1CCC2(O)C3CC4=C5C(=C(O)C=C4)OC1C25CCN3C	1	124037291	CHEMBL4107642	BDBM208983
COCCOCCOCCOC1CCC2(O)C3CC4=C5C(=C(O)C=C4)OC1C25CCN3C	1	124037292	CHEMBL4112562	BDBM208984
COCCOCCOCCOCCOC1CCC2(O)C3CC4=C5C(=C(O)C=C4)OC1C25CCN3C	1	124037293	CHEMBL4106506	BDBM208985
COCCOCCOCCOCCOCCOC1CCC2(O)C3CC4=C5C(=C(O)C=C4)OC1C25CCN3C	1	124037294	CHEMBL4108649	BDBM208986
COCCOCCOCCOCCOCCOCCOC1CCC2(O)C3CC4=C5C(=C(O)C=C4)OC1C25CCN3C	1	124037295	CHEMBL4112722	BDBM208987
COCCOCCOCCOCCOCCOCCOCCOC1CCC2(O)C3CC4=C5C(=C(O)C=C4)OC1C25CCN3C	1	124037296	CHEMBL4110642	BDBM208988
COCCOCCOCCOCCOCCOCCOCCOCCOCCOC1CCC2(O)C3CC4=C5C(=C(O)C=C4)OC1C25CCN3C	1	124037297	CHEMBL4108525	BDBM208989
COC1=C2OC3C(O)C=CC4C5CC(=C2C34CCN5C)C=C1	1	5702288	CHEMBL2448883	BDBM208998
COCCOCCOC1C=CC2C3CC4=C5C(=C(OC)C=C4)OC1C25CCN3C	1	124037298	CHEMBL3937789	BDBM208999
COCCOCCOCCOC1C=CC2C3CC4=C5C(=C(OC)C=C4)OC1C25CCN3C	1	124037299	CHEMBL3934684	BDBM209000
COCCOCCOCCOCCOC1C=CC2C3CC4=C5C(=C(OC)C=C4)OC1C25CCN3C	1	124037300	CHEMBL3967811	BDBM209001
COCCOCCOCCOCCOCCOC1C=CC2C3CC4=C5C(=C(OC)C=C4)OC1C25CCN3C	1	124037301	CHEMBL3933053	BDBM209002
COCCOCCOCCOCCOCCOCCOC1C=CC2C3CC4=C5C(=C(OC)C=C4)OC1C25CCN3C	1	124037302	CHEMBL3956767	BDBM209003
COCCOCCOCCOCCOCCOCCOCCOC1C=CC2C3CC4=C5C(=C(OC)C=C4)OC1C25CCN3C	1	124037303	CHEMBL3984515	BDBM209004
COCCOCCOCCOCCOCCOCCOCCOCCOCCOC1C=CC2C3CC4=C5C(=C(OC)C=C4)OC1C25CCN3C	1	124037304	CHEMBL3911284	BDBM209005
COCCOCCOCCOCCOCCOC1CCC2(O)C3CC4=C5C(=C(O)C=C4)OC1C25CCN3CC6CCC6	1	70367537	CHEMBL3901176	BDBM209008
COCCOCCOCCOCCOCCOCCOCCOCCOC1CCC2(O)C3CC4=C5C(=C(O)C=C4)OC1C25CCN3CC6CCC6	1	70367524	CHEMBL3953339	BDBM209009
COCCOCCOCCOCCOCCOCCOCCOC1CCC2(O)C3CC4=C5C(=C(O)C=C4)OC1C25CCN3CC6CCC6	1	70367604	CHEMBL3966308	BDBM209010
CCC(C)C(NC(=O)C(CCCNC(N)=N)NC(=O)C(CCCNC(N)=N)NC(=O)C(CC(C)C)NC(=O)C(CC1=CC=CC=C1)NC(=O)CNC(=O)CNC(=O)C(N)CC2=CC=C(O)C=C2)C(=O)NC(CCCNC(N)=N)C(=O)N3CCCC3C(=O)NC(CCCCN)C(=O)NC(CC(C)C)C(=O)NC(CCCCN)C(O)=O	1		CHEMBL405618
CC1CC2CC(C1)CC(C2)N3C4CCC3CC(C4)N5C(=O)C(=NC6=C5C=CC=C6)N7CCC7C(O)=O	1		CHEMBL4111642	BDBM220356
OC(=O)C1CCN1C2=NC3=C(C=CC=C3)N(C4CC5CCCC(C4)N5C6CC7CCCC(C7)C6)C2=O	1		CHEMBL3970857	BDBM220359
CC1CC2CC(C1)CC(C2)N3C4CCCC3CC(C4)N5C(=O)C(=NC6=C5C=CC=C6)N7CCC7C(O)=O	1		CHEMBL3894621	BDBM220361
CC1CC2CC(C1)CC(C2)N3C4CCCC3CC(C4)N5C(=O)C(=NC6=C5C=CC=C6)N7CC(C7)C(O)=O	1		CHEMBL3986914	BDBM220362
CC12CC3CC(CC1CC2C3)N4C5CCCC4CC(C5)N6C(=O)C(=NC7=C6C=CC=C7)N8CCC8C(O)=O	1		CHEMBL4115318	BDBM220363
CC12CC3CC(CC1CC2C3)N4C5CCCC4CC(C5)N6C(=O)C(=NC7=C6C=CC=C7)N8CC(C8)C(O)=O	1		CHEMBL4113014	BDBM220365
CC1CC2CC(C1)CC(C2)N3C4CCCC3CC(C4)N5C(=O)C(=NC6=C5C=CC=C6)N7CC(C7)CC(O)=O	1		CHEMBL3903565	BDBM220366
CC12CC3CC(CC1CC2C3)N4C5COCC4CC(C5)N6C(=O)C(=NC7=C6C=CC=C7)N8CCC8C(O)=O	1		CHEMBL4112220	BDBM220368
CC1(C)C2CCC(CCN3C4CCCC3CC(C4)N5C(=O)C(=NC6=C5C=CC=C6)N7CCC7C(O)=O)C1C2	1		CHEMBL3920823	BDBM220371
CC1(C)C2CCC(CCN3C4CCCC3CC(C4)N5C(=O)C(=NC6=C5C=CC=C6)N7CC(C7)C(O)=O)C1C2	1		CHEMBL3926298	BDBM220373
OC(=O)C1CCN1C2=NC3=C(C=CC=C3)N(C4CC5CCC(C4)N5C6CC7CCCCC(C7)C6)C2=O	1		CHEMBL3935191	BDBM220375
OC(=O)CC1CN(C1)C2=NC3=C(C=CC=C3)N(C4CC5CCC(C4)N5C6CC7CCCCC(C7)C6)C2=O	1		CHEMBL3973642	BDBM220376
OC(=O)C1CCN1C2=NC3=C(C=CC=C3)N(C4CC5CCCC(C4)N5C6CC7CCCCC(C7)C6)C2=O	1		CHEMBL4107594	BDBM220377
NC1CN(C1C(O)=O)C2=NC3=C(C=CC=C3)N(C4CC5CCCC(C4)N5C6CC7CCCCC(C7)C6)C2=O	1		CHEMBL4107295	BDBM220383
CN(C)C1CN(C1C(O)=O)C2=NC3=C(C=CC=C3)N(C4CC5CCCC(C4)N5C6CC7CCCCC(C7)C6)C2=O	1		CHEMBL4110144	BDBM220384
OC(=O)C1CCCN1C2=NC3=C(C=CC=C3)N(C4CC5CCCC(C4)N5C6CC7CCCC(C7)C6)C2=O	1		CHEMBL3895142	BDBM220391
CC12CC3CC(CC1CC2C3)N4C5CCCC4CC(C5)N6C(=O)C(=NC7=C6C=CC=C7)N8CCCC8C(O)=O	1		CHEMBL4112615	BDBM220392
CC(C)(C)C1(C)OCOC23CCC4(CC12)C5CC6=CC=C(O)C7=C6C4(CCN5CC8CC8)C3O7	1		CHEMBL4107585	BDBM222959
CCC1OC(C)(C2CC34CCC2(O1)C5OC6=C7C(=CC=C6O)CC3N(CCC457)CC8CC8)C(C)(C)C	1	86711660	CHEMBL4113162	BDBM222960
CCCC1OC(C)(C2CC34CCC2(O1)C5OC6=C7C(=CC=C6O)CC3N(CCC457)CC8CC8)C(C)(C)C	1	89984906	CHEMBL4111049	BDBM222961
CC(C)(C)C1(C)OC(OC23CCC4(CC12)C5CC6=CC=C(O)C7=C6C4(CCN5CC8CC8)C3O7)C9=CC=CC=C9	1		CHEMBL4113900	BDBM222962
CCC(C)C(NC(=O)C(CCCN=C(N)N)NC(=O)C(CCCN=C(N)N)NC(=O)C(CC(C)C)NC(=O)C(CC1=CC=CC=C1)NC(=O)CNC(=O)CNC(=O)C(N)CC2=CC=C(O)C=C2)C(=O)NC(CCCN=C(N)N)C(=O)N3CCCC3C(=O)NC(CCCCN)C(=O)NC(CC(C)C)C(=O)NC(CCCCN)C(O)=O	1	25075996
COC(=O)C1=CC2=C(CC34CCN(CC5CC5)CC3(C2)CC6=CC=C(OC)C=C46)NC1=O	1	137662350	CHEMBL4113236	BDBM228514
NC(=O)C1=CC2=C(CC34CCN(CC5CC5)CC3(C2)CC6=CC=C(O)C=C46)NC1=O	1	123391204	CHEMBL4108929	BDBM228515
COC1=CC=C2CC34CCC5(CC3(CCN(CC6CC6)C4)C2=C1)NC(=O)NC5=O	1	127053760	CHEMBL3944286	BDBM228516
COC1=CC=C2CC34CN(CCC3(CC5=C(C4)C=C(C(N)=O)C(=O)N5)C2=C1)CC6CC6	1	137662352	CHEMBL4113521	BDBM228517
OC1=CC=C2CC34CCC5(CC3(CCN(CC6CC6)C4)C2=C1)NC(=O)NC5=O	1	91820644	CHEMBL3916263	BDBM228518
CCOC(=O)CC1CC2(O)C3CC4=CC=C(OC)C=C4C2(CCN3CC5CC5)CC1=O	1	77106552	CHEMBL4113753	BDBM236817
COC1=CC=C2CC3N(CCC4(CC(=O)C(CC(O)=O)CC34O)C2=C1)CC5CC5	1	77106551	CHEMBL3935417	BDBM236818
OC(=O)CC1CC2(O)C3CC4=CC=C(O)C=C4C2(CCN3CC5CC5)CC1=O	1	77106554	CHEMBL3890527	BDBM236819
COC1=CC=C2CC3N(CCC4(CC(=O)C(CC(O)=O)(CC(O)=O)CC34O)C2=C1)CC5CC5	1	77106555	CHEMBL4110693	BDBM236820
COC1=CC=C2CC3N(CCC4(CC(=O)C(CC(=O)NC(C)C(O)=O)CC34O)C2=C1)CC5CC5	1	77106750	CHEMBL3913034	BDBM236822
CC(NC(=O)CC1CC2(O)C3CC4=CC=C(O)C=C4C2(CCN3CC5CC5)CC1=O)C(O)=O	1	77106751	CHEMBL3923032	BDBM236823
COC1=CC=C2CC3N(CCC4(CC(=O)C(CC(=O)N5CCCC5C(O)=O)CC34O)C2=C1)CC6CC6	1	77106752	CHEMBL4111713	BDBM236824
COC1=CC=C2CC3N(CCC4(CC(=O)C(CC(=O)NC(CC(C)C)C(O)=O)CC34O)C2=C1)CC5CC5	1	90255675	CHEMBL3933752	BDBM236826
CC(C)CC(NC(=O)CC1CC2(O)C3CC4=CC=C(O)C=C4C2(CCN3CC5CC5)CC1=O)C(O)=O	1	77106953	CHEMBL3906641	BDBM236827
COC1=CC=C2CC3N(CCC4(CC(=O)C(CCO)CC34O)C2=C1)CC5CC5	1	77106952	CHEMBL3922780	BDBM236828
COC1=CC=C2CC3N(CCC4(CC(=O)C(CCOCC5=CC=CC=C5)CC34O)C2=C1)CC6CC6	1	77106754	CHEMBL4106563	BDBM236829
COCCC1CC2(O)C3CC4=CC=C(OC)C=C4C2(CCN3CC5CC5)CC1=O	1	77106753	CHEMBL3932459	BDBM236830
COC1=CC=C2CC3N(C)CCC4(CC(=O)C(CCOCC5=CC=CC=C5)CC34O)C2=C1	1	77107152	CHEMBL3904456	BDBM236831
OCCC1CC2(O)C3CC4=CC=C(O)C=C4C2(CCN3CC5CC5)CC1=O	1	77106956	CHEMBL3971169	BDBM236832
OCCC1CC2(O)C3CC4=CC=C(OCC5=CC=CC=C5)C=C4C2(CCN3CC6CC6)CC1=O	1	77106955	CHEMBL3945031	BDBM236833
CCOC(=O)CC1CC2(O)C3CC4=CC=C(OC)C=C4C2(CCN3C)CC1=O	1	77107153	CHEMBL3918073	BDBM236834
CN1CCC23CC(=O)C(CC(O)=O)CC2(O)C1CC4=CC=C(O)C=C34	1	77107155	CHEMBL3927022	BDBM236836
CC(NC(=O)CC1CC2(O)C3CC4=CC=C(O)C=C4C2(CCN3C)CC1=O)C(O)=O	1	77107156	CHEMBL3895514	BDBM236837
COC1=CC=C2CC3C4CC(OCC(C)C)C(=O)CC4(CCN3CC5CC5)C2=C1	1	118186751	CHEMBL4111457	BDBM236838
COC1=CC=C2CC3C4C(O)C(OCC5=CC=CC=C5)C(=O)CC4(CCN3CC6CC6)C2=C1	1	118186752	CHEMBL4115581	BDBM236839
COC1=CC=C2CC3N(CCC4(CC(=O)C(O)CC34O)C2=C1)CC5CC5	1	77107352	CHEMBL3942489	BDBM236840
COC1=CC=C2CC3N(CCC4(CC(=O)C(CC34O)NC(=O)C(C)C)C2=C1)CC5CC5	1	77107353	CHEMBL3924522	BDBM236841
CC(C)CCC(=O)NC1CC2(O)C3CC4=CC=C(O)C=C4C2(CCN3CC5CC5)CC1=O	1	77107553	CHEMBL4108329	BDBM236845
CC(C)CCCC(=O)NC1CC2(O)C3CC4=CC=C(O)C=C4C2(CCN3CC5CC5)CC1=O	1	77107552	CHEMBL4112548	BDBM236846
CC(C)(C)C(=O)NC1CC2(O)C3CC4=CC=C(O)C=C4C2(CCN3CC5CC5)CC1=O	1	77107554	CHEMBL3891748	BDBM236847
OC1=CC=C2CC3N(CCC4(CC(=O)C(CC34O)NC(=O)C5=CC=CC=C5)C2=C1)CC6CC6	1	77107754	CHEMBL4110493	BDBM236851
OC1=CC=C2CC3N(CCC4(CC(=O)C(CC34O)NC(=O)C5CCCCC5)C2=C1)CC6CC6	1	77107954	CHEMBL4110263	BDBM236853
OC1=CC=C2CC3N(CCC4(CC(=O)C(CC5=CC=CC=C5)CC34O)C2=C1)CC6CC6	1	77104975	CHEMBL4113124	BDBM236864
COC1=CC=C2CC3C4CC(C(C)C)C(=O)CC4(CCN3CC5CC5)C2=C1	1	77104976	CHEMBL3976681	BDBM236865
CC(C)C1CC2C3CC4=CC=C(O)C=C4C2(CCN3CC5CC5)CC1=O	1	77104977	CHEMBL3948713	BDBM236866
COC1=CC=C2CC3N(C)CCC4(CC(=O)C(CC(=O)N5CCCCC5)CC34O)C2=C1	1	90255932	CHEMBL3926042	BDBM236868
COC1=CC=C2CC3N(C)CCC4(CC(=O)C(CC(=O)N5CCCC5)CC34O)C2=C1	1	90256146	CHEMBL3940025	BDBM236869
COC1=CC=C2CC3N(C)CCC4(CC(=O)C(CC(=O)N5CCC(O)CC5)CC34O)C2=C1	1	90255817	CHEMBL3917710	BDBM236870
COC1=CC=C2CC3N(C)CCC4(CC(=O)C(CC(=O)N5CCOCC5)CC34O)C2=C1	1	90255665	CHEMBL3892711	BDBM236871
CN1CCC23CC(=O)C(CC(=O)N4CCCCC4)CC2(O)C1CC5=CC=C(O)C=C35	1	90256145	CHEMBL3963622	BDBM236872
CN1CCC23CC(=O)C(CC(=O)N4CCC(O)CC4)CC2(O)C1CC5=CC=C(O)C=C35	1	90255766	CHEMBL3925461	BDBM236873
CN(C)C1(CCC(CC1)(N(C)C)C2=CC=CC=C2)C(=O)C3=CC4=CC=CC=C4[N]3C	1	44252100	CHEMBL3943372	BDBM239857
CN(C)C1(CCC(CC1)(N2CCCC2)C(=N)C3=CC4=CC=CC=C4[N]3C)C5=CC=CC=C5	1	87655565	CHEMBL3960085	BDBM239858
CN(C)C1(CCC(CC1)(N2CCCC2)C(=O)C3=CC4=CC=CC=C4[N]3C)C5=CC=CC=C5	1	46917150	CHEMBL3975775	BDBM239859
CNC1(CCC(CC1)(N(C)C)C2=CC=CC=C2)C3=CC=CC=C3	1	44252101	CHEMBL3959941	BDBM239860
CN(C)C1(CCC(CC1)(N(C)C)C2=CC=CC=C2)C3=CC=CC=C3	1	44252241	CHEMBL3935944	BDBM239861
CN(C)C1(CCC(CC1)(N(C)C)C2=CC=CC=C2)CC3=CC=CC=C3	1	44252242	CHEMBL3951213	BDBM239862
CN(C)C1(CCC(C)(CC1)CNC(C)=O)C2=CC=CC=C2	1	44252247	CHEMBL3945941	BDBM239864
CN(C)C1(CCC(C)(CC1)CN[S](=O)(=O)C2=CC=C(Cl)C=C2)C3=CC=CC=C3	1	44252249	CHEMBL3942616	BDBM239865
CCCCC1(CCC(CC1)(N(C)C)C2=CC=CC=C2)CN[S](=O)(=O)C3=CC=C(Cl)C=C3	1	44252386	CHEMBL3966922	BDBM239866
CN(C)C1(CCC(CO)(CCCCC2=CC=CC=C2)CC1)C3=CC=CC=C3	1	68632581	CHEMBL3937167	BDBM239867
CN(C)C1(CCC(CC1)(N(C)C(=O)/C=C/C2=CC=CC=C2)C3=CC=CC=C3)C4=CC=CC=C4	1	44252533	CHEMBL3928190	BDBM239869
CN(C)C1(CCC(CC1)(N(C)C(C)=O)C2=CC=CC=C2)C3=CC=CC=C3	1	44252534	CHEMBL3969636	BDBM239870
CN(C)C1(CCC(CC1)(N(C)C(=O)NCC2=CC=CC=C2)C3=CC=CC=C3)C4=CC=CC=C4	1	44252536	CHEMBL3977883	BDBM239873
CCNC(=O)N(C)C1(CCC(CC1)(N(C)C)C2=CC=CC=C2)C3=CC=CC=C3	1	44252537	CHEMBL3982674	BDBM239875
CNC1(CCC(CC1)(CN(C)C)CC2=CC=CC=C2)C3=CC=CC=C3	1	68632271	CHEMBL3893777	BDBM239877
CN(C)CC1(CCC(CC1)(N(C)C)C2=CC=CC=C2)CC3=CC=CC=C3	1	44252387	CHEMBL3932117	BDBM239878
CN(C)C1(CCC(CC1)(N(C)C)C2=C(C)C3=CC=CC=C3[NH]2)C4=CC=CC=C4	1	44252388	CHEMBL3959625	BDBM239879
CN(C)CC1(CCC(CC1)(N(C)C)C2=CC=CC=C2)C3=CC=CC=C3	1	44252391	CHEMBL3974883	BDBM239880
CNC1(CCC(CC1)(N(C)C)C2=CC=CS2)C3=CC=CC=C3	1	44252538	CHEMBL3945501	BDBM239881
CN(C)C1(CCC(CC1)(N(C)C)C2=CC=CC=C2)C3=CC=CS3	1	44252539	CHEMBL3982887	BDBM239882
CN(C)C1(CCC(C)(CC1)CNC(=O)/C=C/C2=CC=CC=C2)C3=CC=CC(=C3)F	1	44252681	CHEMBL3890424	BDBM239884
CC(NC(=O)/C=C/C1=CC=CC=C1)C2CCC(CC2)(N(C)C)C3=CC=CC(=C3)F	1	134156152	CHEMBL3959501	BDBM239885
CN(C)C1(CCC(C)(CC1)CN[S](=O)(=O)/C=C/C2=CC=CC=C2)C3=CC=CC(=C3)F	1	44252682	CHEMBL3899387	BDBM239886/BDBM239887
CCCCC1(CCC(CC1)(NC)C2=CC=CC=C2)N(C)C	1	44252683	CHEMBL3911970	BDBM239888
CCCCN(C)C1(CCC(CC1)(N(C)C)C2=CC=CC=C2)C3=CC=CC=C3	1	44252684	CHEMBL3898034	BDBM239890
CN(C)C1(CCC(CC1)(N(C)CC2=CC=CC=C2)C3=CC=CC=C3)C4=CC=CC=C4	1	44224242	CHEMBL3934183	BDBM239892
CN(C)C1(CCC(CC1)(N(C)C(=O)C(C2=CC=CC=C2)C3=CC=CC=C3)C4=CC=CC=C4)C5=CC=CC=C5	1	44252685	CHEMBL3960588	BDBM239894
CCCCC1(CCC(CC1)(N(C)C)C2=CC=CC=C2)N(C)C	1	44252835	CHEMBL3985824	BDBM239895
CNC1(CCC(CC1)(CC2CCCC2)N(C)C)C3=CC=CC=C3	1	68629836	CHEMBL3977691	BDBM239897
CN(C)C1(CCC(CC1)(N(C)C)C2=CC=CC=C2)CC3CCCC3	1	44252837	CHEMBL3909426	BDBM239900/BDBM239899
CN(C)C1(CCC(CC1)(N(C)C(=O)/C=C/C2=CC=CC=C2)C3=CC=CC=C3)CC4CCCC4	1	44252838	CHEMBL3965425	BDBM239901
CN(C)C1(CCC(CC1)(N(C)CC(O)=O)C2=CC=CC=C2)C3=CC=CC=C3	1	68632816	CHEMBL3920864	BDBM239903
CNC1(CCC(CC1)(N(C)C)C2=CC=C(OC)C=C2)C3=CC=CC=C3	1	44252839	CHEMBL3926333	BDBM239905
CNC1(CCC(CC1)(N(C)C)C2=CC=C(C=C2)C(F)(F)F)C3=CC=CC=C3	1	44252986	CHEMBL3946074	BDBM239906
CN(C)C1(CCC(CC1)(N(C)C)C2=CC=C(C=C2)C(F)(F)F)C3=CC=CC=C3	1	44252987	CHEMBL3907138	BDBM239907
COC1=CC=C(C=C1)C2(CCC(CC2)(N(C)C)C3=CC=CC=C3)N(C)C	1	44252988	CHEMBL3919659	BDBM239909
CN(C)C1(CCC(C)(CC1)CN(C)C2=C[NH]C3=CC=CC=C23)C4=CC=CC=C4	1	44252989	CHEMBL3921976	BDBM239911
CN(CC1=C[NH]C2=CC=CC=C12)CC3(C)CCC(CC3)(N(C)C)C4=CC=CC=C4	1	44252990	CHEMBL3937593	BDBM239913
CN(C)C1(CCC(CC1)(N(C)CC2=CN=CC=C2)C3=CC=CC=C3)C4=CC=CC=C4	1	44253136	CHEMBL3929120	BDBM239914/BDBM239915
CNC1=NC(=NC(=N1)NC)N(C)C2(CCC(CC2)(N(C)C)C3=CC=CC=C3)C4=CC=CC=C4	1	44253137	CHEMBL3950879	BDBM239916
CNC1=NC(=NC(=N1)OC2=CC=C(OC)C=C2)N(C)C3(CCC(CC3)(N(C)C)C4=CC=CC=C4)C5=CC=CC=C5	1	44253138	CHEMBL3896402	BDBM239917
CN(C)C1(CCC(CC1)(N(C)C(=O)C2=N[N](C)C=C2)C3=CC=CC=C3)C4=CC=CC=C4	1	69016300	CHEMBL3982651	BDBM239918
CCCC(=O)OC1(CCC(CC1)(N(C)C)C2=CC=CC(=C2)F)C3=C(C)C4=CC=CC=C4[NH]3	1	134144744	CHEMBL3955335	BDBM239920
CN(C)C1(CCC(CC1)(N(C)C(=O)C2=CC=CC(=C2)C(F)(F)F)C3=CC=CC=C3)C4=CC=CC=C4	1	68632142	CHEMBL3980782	BDBM239921
COC1=CC=C(OC2=NC(=NC(=N2)OC3=CC=C(OC)C=C3)N(C)C4(CCC(CC4)(N(C)C)C5=CC=CC=C5)C6=CC=CC=C6)C=C1	1	44253416	CHEMBL3943194	BDBM239922
CN(C)C1(CCC(CC1)(N(C)CC2=N[N](C)C=C2)C3=CC=CC=C3)C4=CC=CC=C4	1	44253417	CHEMBL3972755	BDBM239923
COC1=CC=C(C=C1)C(=O)N(C)C2(CCC(CC2)(N(C)C)C3=CC=CC=C3)C4=CC=CC=C4	1	44253418	CHEMBL3967435	BDBM239925
COC1=CC=C(CN(C)C2(CCC(CC2)(N(C)C)C3=CC=CC=C3)C4=CC=CC=C4)C=C1	1	44253419	CHEMBL3928651	BDBM239928/BDBM239927
CNC1(CCC(CC1)(N(C)C)C2=CC=CC(=C2)F)C3=C(C)C4=CC=CC=C4[NH]3	1	44253568	CHEMBL3916201	BDBM239929
CN(C)C1(CCC(CC1)(N2CCCCC2)C3=C(C)C4=CC=CC=C4[NH]3)C5=CC=CC=C5	1	68631642	CHEMBL3939293	BDBM239930
CN(C)C1(CCC(CC1)(N(C)CC2=CC(=CC=C2)C(F)(F)F)C3=CC=CC=C3)C4=CC=CC=C4	1	44253564	CHEMBL3914240	BDBM239932/BDBM239931
CN(C)C1(CCC(CC1)(N(C)C(=O)C2=CC=CC(=C2)F)C3=CC=CC=C3)C4=CC=CC=C4	1	44253565	CHEMBL3889835	BDBM239934/BDBM239933
CN(C)C1(CCC(CC1)(N(C)CC2=CC=CC(=C2)F)C3=CC=CC=C3)C4=CC=CC=C4	1	68633222	CHEMBL3951319	BDBM239935
CN(C)C1(CCC(CC1)(N(C)CCO)C2=CC=CC=C2)C3=CC=CC=C3	1	44253566	CHEMBL3899856	BDBM239936
CN(C)C(=O)CN(C)C1(CCC(CC1)(N(C)C)C2=CC=CC=C2)C3=CC=CC=C3	1	68632578	CHEMBL3937815	BDBM239937
CNC(=O)CN(C)C1(CCC(CC1)(N(C)C)C2=CC=CC=C2)C3=CC=CC=C3	1	44253567	CHEMBL3906866	BDBM239940/BDBM239938
CN(C)C1(CCC(CC1)(N(C)C)C2=CC=CC=C2)C3=C(C)C4=CC(=CC=C4[NH]3)F	1	44253421	CHEMBL3961206	BDBM239941
CN(C)C1=NC(=NC(=N1)N(C)C)N(C)C2(CCC(CC2)(N(C)C)C3=CC=CC=C3)C4=CC=CC=C4	1	44253698	CHEMBL3946171	BDBM239942
CN(C)C1(CCC(CC1)(N(C)CCCCO)C2=CC=CC=C2)C3=CC=CC=C3	1	44253700	CHEMBL3972320	BDBM239943
CN(C)C1(CCC(CC1)(N2CCCC2)C3=C(C)C4=CC(=CC=C4[NH]3)F)C5=CC=CC=C5	1	44253569	CHEMBL3943962	BDBM239945
CN(C)C1(CCC(O)(CC1)C2=CC=CC=C2)C3=CC=CC=C3	1	66911347	CHEMBL3924824	BDBM239946
CN(C)C1(CCC(O)(CC1)C2=CC=CC=C2)C3=CC=C(C)C=C3	1	134134392	CHEMBL3900292	BDBM239947
CC(C)(C)N[S](=O)(=O)C1=C2C=CC=CC2=C(C=C1)C3=C(CC4CCCCC4)N=C(S3)C(=O)NC5CC(C5)C(O)=O	1		CHEMBL4128926
OC1=CC(=CC=C1)C23CCCCC2CN(CC3)CC4CC4	1	167448	CHEMBL153538
CCC12CCN(CC3CC3)C(C1C)C(=O)C4=CC=C(O)C=C24	1	44273397	CHEMBL279968
CN(C)CC1CCCCN1C(=O)CC2=CC=C(Cl)C(=C2)Cl	1	14810949	CHEMBL339552
ClC1=CC=C(CC(=O)N2CCCCC2CN3CCCCC3)C=C1Cl	1	14810957	CHEMBL131328
ClC1=CC=C(CC(=O)N2CCCCC2CN3CCCC3)C=C1Cl	1	5244802	CHEMBL128444
CN(C1CCCCC1N2CCCC2)C(=O)CC3=CC=C(Cl)C(=C3)Cl	1	3036289/135349/56657849	CHEMBL482811/CHEMBL441765/CHEMBL1793845		NCGC00386515-01
CC(C)C(NC(=O)C(NC(=O)C(CCC(O)=O)NC(=O)C(CC1=CC=CC=C1)NC(=O)C(C)NC(=O)C(N)CC2=CC=C(O)C=C2)C(C)C)C(=O)NCC(N)=O	1	10033203	CHEMBL20226
CSCCC(NC(=O)C(N)CC1=CC=C(O)C=C1)C(=O)NC(CC2=CC=CC=C2)C(=O)NC(CC3=CN=C[NH]3)C(=O)NC(CC(C)C)C(=O)NC(CCSC)C(=O)NC(CC(O)=O)C(N)=O	1	3035060
CN1CCC2(CCCC1C2O)C3=CC=CC(=C3)O	1	44284742	CHEMBL290855
CN1CCC2(CCCC1C2)C3=CC=CC(=C3)O	1	12368881	CHEMBL285250
CC1C2CCCC1(CCN2C)C3=CC=CC(=C3)O	1	44285029	CHEMBL287726
CC1(C)SSCC(NC(=O)C(N)CC2=CC=C(O)C=C2)C(=O)NC(CC3=CC=C(Cl)C=C3)C(=O)NC1C(O)=O	1	15659192	CHEMBL39211
CC1(C)SSCC(NC(=O)C(N)CC2=CC=C(O)C=C2)C(=O)NC(CC3=CC=CC(=C3)O)C(=O)NC1C(O)=O	1	15659196	CHEMBL39647
CC1(C)SSCC(NC(=O)C(N)CC2=CC=C(O)C=C2)C(=O)NC(CC3=CC=CC(=C3)F)C(=O)NC1C(O)=O	1	15659191	CHEMBL289355
CC1(C)SSCC(NC(=O)C(N)CC2=CC=C(O)C=C2)C(=O)NC(CC3=CC=C(O)C=C3)C(=O)NC1C(O)=O	1	15659195	CHEMBL36845
CC(C)(C)C1=CC=C(CC2NC(=O)C(CSSC(C)(C)C(NC2=O)C(O)=O)NC(=O)C(N)CC3=CC=C(O)C=C3)C=C1	1	15659194	CHEMBL290968
CC1(C)SSCC(NC(=O)C(N)CC2=CC=C(O)C=C2)C(=O)NC(CC3=CC=CC=C3)C(=O)NC1C(O)=O	1	44285718	CHEMBL39192
CC1(C)SSCC(NC(=O)C(N)CC2=CC=C(O)C=C2)C(=O)NC(CC3=CC=CC=C3F)C(=O)NC1C(O)=O	1	15659190	CHEMBL38578
CC1(C)SSCC(NC(=O)C(N)CC2=CC=C(O)C=C2)C(=O)NC(CC3=CC=C(C=C3)[N+]([O-])=O)C(=O)NC1C(O)=O	1	15659197	CHEMBL37158
CC1=CC=C(CC2NC(=O)C(CSSC(C)(C)C(NC2=O)C(O)=O)NC(=O)C(N)CC3=CC=C(O)C=C3)C=C1	1	15659193	CHEMBL39562
CC1(C)SSCC(NC(=O)C(N)CC2=CC=C(O)C=C2)C(=O)NC(CC3=CC=C(F)C=C3)C(=O)NC1C(O)=O	1	15659189	CHEMBL290005
CN(C1CC2(CCC1N3CCCC3)CC(=C)C(=O)O2)C(=O)CC4=CC=C(Cl)C(=C4)Cl	1	15177774	CHEMBL70311
CN(C1CC2(CCC1N3CCCC3)OCCO2)C(=O)CC4=CC=C(Cl)C(=C4)Cl	1	13062446	CHEMBL73131
CN(C1CCC2(CC1N3CCCC3)OCCO2)C(=O)CC4=CC=C(Cl)C(=C4)Cl	1	13062443	CHEMBL73226
CN(C1CC(=O)CCC1N2CCCC2)C(=O)CC3=CC=C(Cl)C(=C3)Cl	1	15177772	CHEMBL74010
OC1=C2OC3C(CCC4(O)C5CC(=C2C34CCN5CC6CC6)C=C1)OCC7CC(=C)C(=O)O7	1	15663420	CHEMBL80531
COC(=O)C(=C)COC1CCC2(O)C3CC4=C5C(=C(O)C=C4)OC1C25CCN3CC6CC6	1	10026312	CHEMBL76023
OC1=C2OC3C(CCC4(O)C5CC(=C2C34CCN5CC6CC6)C=C1)OCC7CO7	1	15663405	CHEMBL311912
CC(=O)OC12CCC(OCC3CC(=C)C(=O)O3)C4OC5=C(O)C=CC6=C5C14CCN(CC7CC7)C2C6	1	15663418	CHEMBL310785
CC(C(N)C(=O)NC1C(=O)NCC(=O)NC(CC2=CC=CC=C2)C(=O)NC(C(O)=O)C(C)(C)SSC1(C)C)C3=CC=C(O)C=C3	1	44316464	CHEMBL310681
CC1(C)SSC(C)(C)C(NC(=O)C(N)CC2=CC=C(O)C(=C2)I)C(=O)NCC(=O)NC(CC3=CC=CC=C3)C(=O)NC1C(O)=O	1	44316678	CHEMBL80504
CC1=CC(=CC=C1CC(N)C(=O)NC2C(=O)NCC(=O)NC(CC3=CC=CC=C3)C(=O)NC(C(O)=O)C(C)(C)SSC2(C)C)O	1	44316561	CHEMBL77008
CC1(C)SSC(C)(C)C(NC(=O)C(N)CC2=CC=C(O)C(=C2)[N+]([O-])=O)C(=O)NCC(=O)NC(CC3=CC=CC=C3)C(=O)NC1C(O)=O	1	44316570	CHEMBL412569
COC1=CC(=CC=C1O)CC(N)C(=O)NC2C(=O)NCC(=O)NC(CC3=CC=CC=C3)C(=O)NC(C(O)=O)C(C)(C)SSC2(C)C	1	44316562	CHEMBL309596
CC1(C)SSC(C)(C)C(NC(=O)C(N)CC2=CC=C(O)C(=C2)N)C(=O)NCC(=O)NC(CC3=CC=CC=C3)C(=O)NC1C(O)=O	1	44316576	CHEMBL78365
CC1C2CC3=CC=C(O)C=C3C1(C)CCN2CC4CC4	1	3037926	CHEMBL56585
CC1C2CC3=CC=C(O)C=C3C1(C)CCN2CC=C(C)C	1	441278
CC1C2CC3=CC=C(O)C=C3C1(C)CN2CC4CC4	1	70696030	CHEMBL2021605
CC1C2CC3=CC=C(O)C=C3C1(C)CCN2CCC4=CC=CC=C4	1	49874211	CHEMBL4073004
CC1(C)CN(C(CN2CCCC2)C3=CC=CC=C13)C(=O)CC4=CC=C(Cl)C(=C4)Cl	1	19788003	CHEMBL554885
OC1=C2CCN(C(CN3CCCC3)C2=CC=C1)C(=O)CC4=CC=C(Cl)C(=C4)Cl	1	22167996	CHEMBL554426
ClC1=CC=C(CC(=O)N2CCC3=CC=CC=C3C2CN4CCCC4)C=C1Cl	1	67933935/19910578/14726012	CHEMBL2114223/CHEMBL275025/CHEMBL555405
CC1=CC(=CC(=C1CC(N)C(=O)N2CC3=CC=CC=C3CC2C(=O)NC(CC4=CC=CC=C4)C(=O)NC(CC5=CC=CC=C5)C(N)=O)C)O	1	45272750	CHEMBL538700
OC1=C2OC3C4=NC=NC(=C4CC5(O)C6CC(=C2C35CCN6CC7CC7)C=C1)C8=CC=CC=C8	1	10623559	CHEMBL2112570
OC1=C2OC3C4=NC=NC=C4CC5(O)C6CC(=C2C35CCN6CC7CC7)C=C1	1	10022474	CHEMBL2112572
OC1=C2OC3C4=NC(=NC=C4CC5(O)C6CC(=C2C35CCN6CC7CC7)C=C1)C8=CC=CC=C8	1	10647335	CHEMBL2112571
OC1=C2OC3C4=NC5=C(C=CC=C5)C(=C4CC6(O)C7CC(=C2C36CCN7CC8CC8)C=C1)C9=CC=CC=C9	1	10673072	CHEMBL2112573
OC1=C2OC3C4=NC(=CC=C4CC5(O)C6CC(=C2C35CCN6CC7CC7)C=C1)C8=CC=CC=C8	1	10837349	CHEMBL2112576
CC1=NC=C2CC3(O)C4CC5=C6C(=C(O)C=C5)OC(C2=N1)C36CCN4CC7CC7	1	10715489	CHEMBL2112575
OC1=C2OC3C4=NC(=CC(=C4CC5(O)C6CC(=C2C35CCN6CC7CC7)C=C1)C8=CC=CC=C8)C9=CC=CC=C9	1	10602245	CHEMBL2112568
OC1=C2OC3C4=NC(=NC(=C4CC5(O)C6CC(=C2C35CCN6CC7CC7)C=C1)C8=CC=CC=C8)C9=CC=CC=C9	1	10459637	CHEMBL2112577
OC1=C2OC3C4=NC(=NC(=C4CC5(O)C6CC(=C2C35CCN6CC7CC7)C=C1)C8=CC=CC=C8)CC9=CC=CC=C9	1	11800666	CHEMBL2112578
OC1=C2OC3C4=NC=C(C=C4CC5(O)C6CC(=C2C35CCN6CC7CC7)C=C1)C8=CC=C(Cl)C=C8	1	9805452	CHEMBL610261
OC1=C2OC3C4=NC=C(C=C4CC5(O)C6CC(=C2C35CCN6CC7CC7)C=C1)C8=CC=CC=C8	1	10389163	CHEMBL610522
COC(=O)C1(CC1CN2CCC3(C)C(C)C2CC4=CC=C(O)C=C34)C5=CC=CC=C5	1	71720846	CHEMBL2364529
CCCCC(NC(=O)C(N)CC1=CC=C(O)C=C1)C(=O)NC(CC2=CC=CC=C2)C(=O)NC(CC3=CN=C[NH]3)C(=O)NC(CC(C)C)C(=O)NC(CCCC)C(=O)NC(CC(O)=O)C(N)=O	1	10328441
CC(C)C1NC(=O)C(CCC(=O)NCCCCC(NC(=O)C(NC1=O)C(C)C)C(N)=O)NC(=O)C(CC2=CC=CC=C2)NC(=O)CNC(=O)C(N)CC3=CC=C(O)C=C3	1	44351748	CHEMBL338985
CC(C)C(NC(=O)C(NC(=O)C(CC(O)=O)NC(=O)C(CC1=CC=CC=C1)NC(=O)C2CC3=CC=CC=C3CN2C(=O)C(N)CC4=CC=C(O)C=C4)C(C)C)C(=O)NCC(N)=O	1	9988147	CHEMBL339089
CC(C)C(NC(=O)C(NC(=O)C(CC(O)=O)NC(=O)C1(CCC2=CC=CC=C2C1)NC(=O)C(C)NC(=O)C(N)CC3=CC=C(O)C=C3)C(C)C)C(=O)NCC(N)=O	1	44348645	CHEMBL124941
CC(C)C(NC(=O)C(NC(=O)C(CC(O)=O)NC(=O)C1CC2=CC=CC=C2CN1C(=O)C(C)NC(=O)C(N)CC3=CC=C(O)C=C3)C(C)C)C(=O)NCC(N)=O	1	10485385	CHEMBL330991
CC(C)C1NC(=O)C(NC(=O)C(CC(O)=O)NC(=O)C(CC2=CC=CC=C2)NC(=O)C(CCCCNC(=O)CCC(NC1=O)C(N)=O)NC(=O)C(N)CC3=CC=C(O)C=C3)C(C)C	1	44351646	CHEMBL338466
CC(C)C(NC(=O)C(NC(=O)C(CC(O)=O)NC(=O)C1(CC2=CC=CC=C2C1)NC(=O)C(C)NC(=O)C(N)CC3=CC=C(O)C=C3)C(C)C)C(=O)NCC(N)=O	1	10010455	CHEMBL124435
CC(C)C(NC(=O)C(NC(=O)C1CCC(=O)NCCCCC(NC(=O)C(N)CC2=CC=C(O)C=C2)C(=O)NC(CC3=CC=CC=C3)C(=O)N1)C(C)C)C(=O)NCC(N)=O	1	10395647	CHEMBL132164
CC(C)C(NC(=O)C(NC(=O)C(CC(O)=O)NC(=O)C(CC1=CC=CC=C1)NC(=O)C(C)NC(=O)C(N)CC2=CC=C(O)C=C2)C(C)C)C(=O)NCC(N)=O	1	10101700	CHEMBL337898
CC(C)CC(NC(=O)C(CC1=CC=CC=C1)NC(=O)CNC(=O)CNC(=O)C(N)CC2=CC=C(O)C=C2)C(O)=O	1	461776/71682993	CHEMBL8234
CCCCC(NC(=O)C(CC(C)C)NC(=O)C(CC1=CC=CC=C1)NC(=O)C(CC2=CC=CC=C2)NC(=O)C3CC4=CC=CC=C4CN3C(=O)C(N)CC5=CC=C(O)C=C5)C(=O)NC(CC(O)=O)C(N)=O	1	10350963	CHEMBL262312
NC(CC1=CC=C(O)C=C1)C(=O)NC2CCCNC(=O)CC(NC(=O)C(CC3=CC=CC=C3)NC2=O)C(N)=O	1	125942	CHEMBL63407
CC(C)C1NC(=O)C(CC(=O)NCCCC(NC(=O)C(NC1=O)C(C)C)C(N)=O)NC(=O)C(CC2=CC=CC=C2)NC(=O)C(C)NC(=O)C(N)CC3=CC=C(O)C=C3	1	44351739	CHEMBL129815
CC1=C(CC(N)C(=O)NC2CSCCSC(C)(C)C(NC(=O)C3(CC4=CC=CC=C4C3)NC2=O)C(O)=O)C(=CC(=C1)O)C	1	71155070	CHEMBL3237720
CC1=C(CC(N)C(=O)NC2CSCCSC(C)(C)C(NC(=O)C3(CC4=CC=CC=C4C3)NC2=O)C(=O)NC(CO)C(O)=O)C(=CC(=C1)O)C	1	71155072	CHEMBL3237721
CC1=C(CC(N)C(=O)NC2CSCCSC(C)(C)C(NC(=O)C3(CC4=CC=CC=C4C3)NC2=O)C(=O)NC(CO)C(N)=O)C(=CC(=C1)O)C	1	71155076	CHEMBL3237722
CC1=C(CC(N)C(=O)NC2CSCCSC(C)(C)C(NC(=O)C3(CC4=CC=CC=C4C3)NC2=O)C(=O)NC(COC5OC(CO)C(O)C(O)C5O)C(N)=O)C(=CC(=C1)O)C	1	71499035	CHEMBL3237723
OC1=C2OC3C4=C(CC5C6CC(=C2C35CCN6)C=C1)C7=CC=CC=C7[NH]4	1	44357097	CHEMBL344000
OC1=C2OC3C4=C(CC5(O)C6CC(=C2C35CCN6)C=C1)C7=CC=CC=C7[NH]4	1	44282798	CHEMBL285563
CC1(C)SSCC(NC(=O)C2NCCC2C3=CC=C(O)C=C3)C(=O)NC(CC4=CC=CC=C4)C(=O)NC1C(O)=O	1	73351608	CHEMBL2370869
COC(=O)C(=C)COC1=CC=C2CC3N(CCC45C(OC1=C24)C6=C(CC35O)C7=CC=CC=C7[NH]6)CC8CC8	1	10481516	CHEMBL344420
COC(=O)C(=C)COC1=CC=C2CC3N(CCC45C(OC1=C24)C(=O)CCC35O)CC6CC6	1	10455862	CHEMBL343167
COC(=O)C(C)COC1=CC=C2CC3N(CCC45C(OC1=C24)C(=O)CCC35O)CC6CC6	1	10455974	CHEMBL140855
CN1CCC23C4OC5=C(O)C=CC(=C25)CC1C3(O)CCC4=O	1	5284604/5359390	CHEMBL963
OC1CCC2(O)C3CC4=C5C(=C(O)C=C4)OC1C25CCN3CC6CC6	1	5486554/45110000	CHEMBL140278/CHEMBL558140
COC(=O)C(=C)COC1=CC=C2CC3N(C)CCC45C(OC1=C24)C(=O)CCC35O	1	10046467	CHEMBL140145
COC(=O)C(=C)COC1CCC2(O)C3CC4=CC=C(OCC(=C)C(=O)OC)C5=C4C2(CCN3CC6CC6)C1O5	1	10414887	CHEMBL143416
CCCC(C)(O)C1CC23C=CC1(OC)C4OC5=C(OCC(=C)C(=O)OC)C=CC6=C5C24CCN(C)C3C6	1	10346220	CHEMBL143815
COC12CCC3(CC1C(C)(C)O)C4CC5=CC=C(O)C6=C5C3(CCN4CC7CC7)C2O6	1	443408	CHEMBL281786
COC(=O)C(=C)COC1=CC=C2CC3N(CCC45C(OC1=C24)C6=C(CC35O)C7=C([NH]6)C8OC9=C(OCC(=C)C(=O)OC)C=CC%10=C9C8%11CCN(CC%12CC%12)C(C%10)C%11(O)C7)CC%13CC%13	1	10350630	CHEMBL407685
COC(=O)C(=C)COC1=CC=C2CC3N(CCC45C(OC1=C24)C(O)CCC35O)CC6CC6	1	10321082	CHEMBL140044
CC(NC(=O)C(N)CC1=C(C)C=C(O)C=C1C)C(=O)NCCCC2=CC=CC=C2	1	9824220	CHEMBL311145
OC1=C2OC3C4=NC=CC(=C4CC5(O)C6CC(=C2C35CCN6CC7CC7)C=C1)C8=CC=CC=C8	1	44401060	CHEMBL194021
CCCCCN1CCC23C4OC5=C(O)C=CC(=C25)CC1C3(O)CC6=C4[NH]C7=CC=CC=C67	1	46878221	CHEMBL607484
CN1CCC23C4CC5=CC(=CN=C5C2OC6=C(O)C=CC(=C36)CC14)C7=CC=CC=C7	1	44401040	CHEMBL195756
C/C=C/CN1CCC23C4OC5=C(O)C=CC(=C25)CC1C3(O)CC6=C4[NH]C7=CC=CC=C67	1	46878238	CHEMBL606798
CC(=C)CN1CCC23C4OC5=C(O)C=CC(=C25)CC1C3(O)CC6(CCC7=CC=CC=C67)C4=O	1	44401125	CHEMBL192133
CCCCC1C2C3CC4=C5C(=C(O)C=C4)OC(C6=C1C7=CC=CC=C7[NH]6)C25CCN3C	1	46878228	CHEMBL606674
C/C=C/CN1CCC23C4OC5=C(O)C=CC(=C25)CC1C3C(C)C6=C4[NH]C7=CC=CC=C67	1	46878208	CHEMBL607118
CC(C)=CCN1CCC23C4OC5=C(O)C=CC(=C25)CC1C3(O)CC6=C4[NH]C7=CC=CC=C67	1	46878224	CHEMBL606606
CN1CCC23C4OC5=C(O)C=CC(=C25)CC1C3(O)CC6=CC(=CN=C46)C7=CC=C(Br)C=C7	1	44401336	CHEMBL193586
CC1=NC(=C2CC3(O)C4CC5=C6C(=C(O)C=C5)OC(C2=N1)C36CCN4CC7CC7)C8=CC=CC=C8	1	44401479	CHEMBL371565
CC(C)CN1CCC23C4OC5=C(O)C=CC(=C25)CC1C3(O)CC6=C4[NH]C7=CC=CC=C67	1	46878230	CHEMBL606676
OC1=C2OC3C4=NC=C(C=C4CC5C6CC(=C2C35CCN6CC7CC7)C=C1)C8=CC=C(Cl)C=C8	1	44401216	CHEMBL364247
CC1=CC(=C2CC3(O)C4CC5=C6C(=C(O)C=C5)OC(C2=N1)C36CCN4CC7CC7)C8=CC=CC=C8	1	44401246	CHEMBL364055
OC12CC3=C([NH]C4=CC=CC=C34)C5OC6=CC=CC7=C6C15CCN(CC8CC8)C2C7	1	6331694	CHEMBL610881
CC1C2C3CC4=C5C(=C(O)C=C4)OC(C6=C1C7=CC=CC=C7[NH]6)C25CCN3CC(C)=C	1	46878207	CHEMBL607067
COC1=CC=C2CC3N(CCC4(CC5NC6=CC=CC=C6C5CC34O)C2=C1O)CC7CC7	1	44401195	CHEMBL370897
CN1CCC23C4OC5=C(O)C=CC(=C25)CC1C3(O)CC6=CC(=CN=C46)C7=CC=CC=C7	1	44401662	CHEMBL427546
CCCCCCOC1=C2C(=CC=C1)CC3N(CCC24CC(=O)CCC34OC)CC5CC5	1	44401337	CHEMBL194825
OC1=C2OC3C4=NC=CC=C4CC5(O)C6CC(=C2C35CCN6CC7CC7)C=C1	1	44401058	CHEMBL195784
CC1CN(CCCC2=CC=CC=C2)C3CC(CC1(C3)C4=CC=CC(=C4)O)NC(=O)CCNC(N)=C	1	44401043	CHEMBL425735
OC1=C2OC3C4=C(CC5(O)C6CC(=C2C35CCN6CC7CC7)C=C1)C8=CC(=CC=C8[NH]4)/C=C/C9=NC=CC=C9	1	46877709	CHEMBL610880
OC1=C2OC3C4=C(CC5(O)C6CC(=C2C35CCN6CC7CC7)C=C1)C8=CC=CC(=C8[NH]4)C9=CC=CC=C9	1	46877699	CHEMBL611131
CCCCN1CCC23C4OC5=C(O)C=CC(=C25)CC1C3(O)CC6=C4[NH]C7=CC=CC=C67	1	46878227	CHEMBL606673
CCOC12CC3=C([NH]C4=CC=CC=C34)C5(C)OC6=C(O)C=CC7=C6C15CCN(CC=C)C2C7	1	44401291	CHEMBL195082
CCOC12CC3=C([NH]C4=C3C=CC=C4)C5(C)OC6=C(O)C=CC7=C6C15CCN(C)C2C7	1	9888152	CHEMBL608246
CN1CCC23C4CC5=CC(=CN=C5C2OC6=C(O)C=CC(=C36)CC14)C7=CC=C(Br)C=C7	1	44401074	CHEMBL425728
OC1=C2OC3C4=C(CC5(O)C6CC(=C2C35CCN6CC7CC7)C=C1)C8=CC(=CC=C8[NH]4)OC9=CC=CC=C9	1	46877705	CHEMBL611399
OC1=C2OC3C4=C(CC5(O)C6CC(=C2C35CCN6CC7CC7)C=C1)C8=C(OC(=O)C9=CC=CC=C9)C=CC=C8[NH]4	1	46877703	CHEMBL611397
CC1CN(CCCC2=CC=CC=C2)C3CC(CC1(C3)C4=CC=CC(=C4)O)NC(=O)CCCN(C)C	1	18540870	CHEMBL195562
OC1=C2OC3C4=C(CC5(O)C6CC(=C2C35CCN6CC7CC7)C=C1)C8=C(C=CC=C8[NH]4)C9=CC=CC=C9	1	46877707	CHEMBL610618
CC1C2C3CC4=C5C(=C(O)C=C4)OC(C6=C1C7=CC=CC=C7[NH]6)C25CCN3C	1	46878235	CHEMBL606795
CC(=C)CN1CCC23C4OC5=C(O)C=CC(=C25)CC1C3(O)CC6=C4[NH]C7=CC=CC=C67	1	46878229	CHEMBL606675		NCGC00389208-01
CCCCOC1=C2C(=CC=C1)CC3N(CCC24CC(=O)CCC34OC)CC5CC5	1	14425735	CHEMBL611144
CN1CCC23C4OC5=C(O)C=CC(=C25)CC1C3(O)CC6=CC(=CN=C46)C7=CC=C(Cl)C=C7	1	44401480	CHEMBL194033
CN1CCC23C4CC5=CC(=CN=C5C2OC6=C(O)C=CC(=C36)CC14)C7=CC=C(Cl)C=C7	1	44401215	CHEMBL265033
CCCCOC1=C2C(=CC=C1)CC3N(CCC24CC(=O)CCC34OCCCC5=CC=CC=C5)CC6CC6	1	44401075	CHEMBL190978
OC1=C2OC3C4=C(CC5(O)C6CC(=C2C35CCN6CC7CC7)C=C1)C8=C(OC9=CC=CC=C9)C=CC=C8[NH]4	1	46877706	CHEMBL610617
OC1=C2OC3C4=C(CC5(O)C6CC(=C2C35CCN6CC7CC7)C=C1)C8=CC(=CC=C8[NH]4)C9=CC=CC=C9	1	46877697	CHEMBL610878
CCCN1CCC23C4OC5=C(O)C=CC(=C25)CC1C3(O)CC6=C4[NH]C7=CC=CC=C67	1	46878233	CHEMBL606740
OC1=C2OC3C4=C(CC5(O)C6CC(=C2C35CCN6CC7CC7)C=C1)C8=CC=CC(=C8[NH]4)OC9=CC=CC=C9	1	46877704	CHEMBL611398
OC1=C2OC3C4=C(CC5(O)C6CC(=C2C35CCN6CC7CC7)C=C1)C8=C([NH]4)C=C(OC(=O)C9=CC=CC=C9)C=C8	1	46877696	CHEMBL610616
COC1=CC=C2CC3C4CC5C(CC4(CCN3CC6CC6)C2=C1O)NC7=CC=CC=C57	1	44388424	CHEMBL178829
OC1=C2OC3C4=C(CC5(O)C6CC(=C2C35CCN6CC7CC7)C=C1)C8=CC=C(C=C8[NH]4)C9=CC=CC=C9	1	46877701	CHEMBL611133
OC1=C2OC3C4=NC=C(C=C4CC5(O)C6CC(=C2C35CCN6CC=C)C=C1)C7=CC=C(Cl)C=C7	1	44401427	CHEMBL364937
CC1CC2(O)C3CC4=C5C(=C(O)C=C4)OC(C1=O)C25CCN3CC6CC6	1	44401217	CHEMBL195316
OC1=C2OC3C4=C(CC5(O)C6CC(=C2C35CCN6CC7CC7)C=C1)C8=CC=C(OC9=CC=CC=C9)C=C8[NH]4	1	46877702	CHEMBL611396
CC(C)CCN1CCC23C4OC5=C(O)C=CC(=C25)CC1C3(O)CC6=C4[NH]C7=CC=CC=C67	1	46878225	CHEMBL606607
CCN1CCC23CC4NC5=CC=CC=C5C4CC2C1CC6=CC=C(OC)C(=C36)O	1	44388423	CHEMBL359917
CCOC12CC3=C([NH]C4=C3C=CC=C4)C5(C)OC6=C(O)C=CC7=C6C15CCN(CC8CC8)C2C7	1	46877669	CHEMBL610798
COC12CCC(=O)CC13CCN(CC4CC4)C2CC5=CC=CC(=C35)OC/C=C/C6=CC=CC=C6	1	44401635	CHEMBL195411
OC1=C2C(=CC=C1)CC3N(CCC24CC(=O)CCC34OCCCC5=CC=CC=C5)CC6CC6	1	44401057	CHEMBL370966
COC12CCC(=O)CC13CCN(CC4CC4)C2CC5=CC=CC(=C35)OCC6=CC=CC=C6	1	44401663	CHEMBL372439
COC1=C2C(=CC=C1)CC3N(CCC24CC(=O)CCC34OCCCC5=CC=CC=C5)CC6CC6	1	44401242	CHEMBL370735
O=C1CCC2(OCCCC3=CC=CC=C3)C4CC5=C6C(=CC=C5)OC1C26CCN4CC7CC7	1	44400963	CHEMBL371845
CC1CN(CCCC2=CC=CC=C2)C3CC(CC1(C3)C4=CC=CC(=C4)O)NC(=O)CCCNC(N)=C	1	44401081	CHEMBL195040
CN1CCC23C4CC5=CC(=CN=C5C2OC6=C(O)C=CC(=C36)CC14)C7=CC=C(Cl)C(=C7)Cl	1	44400962	CHEMBL195879
OC1=C2OC3C4=C(CC5(O)C6CC(=C2C35CCN6CC7CC7)C=C1)C8=CC=CC(=C8[NH]4)OC(=O)C9=CC=CC=C9	1	46877708	CHEMBL610620
CN1CCC23C4CC5=CC(=CN=C5C2OC6=C(O)C=CC(=C36)CC14)C7=CC=C(Cl)C=C7Cl	1	44401023	CHEMBL363777
CC1C2C3CC4=C5C(=C(O)C=C4)OC(C6=C1C7=CC=CC=C7[NH]6)C25CCN3CC8CC8	1	46877689	CHEMBL611393
COC12CCC(=O)CC13CCN(CC4CC4)C2CC5=CC=CC(=C35)OCCCC6=CC=CC=C6	1	44401428	CHEMBL370759
CCCCCCN1CCC23C4OC5=C(O)C=CC(=C25)CC1C3(O)CC6=C4[NH]C7=CC=CC=C67	1	46878231	CHEMBL606738
OC1=C2OC3C4=C(CC5(O)C6CC(=C2C35CCN6CC7CC7)C=C1)C8=CC(=CC=C8[NH]4)OC(=O)C9=CC=CC=C9	1	46877700	CHEMBL611132
CCCN(CCC1=CC=CC=C1)CCC2=CC=CC(=C2)O	1	114876	CHEMBL1188090
CCC(C)C(NC(=O)C(CCCNC(N)=N)NC(=O)C(CCCNC(N)=N)NC(=O)C(CC(C)C)NC(=O)C(CC1=CC=CC=C1)NC(=O)CNC(=O)CNC(=O)C(CC2=CC=C(O)C=C2)NCC3=CC=CC=C3)C(=O)NC(CCCNC(N)=N)C(=O)N4CCCC4C(=O)NC(CCCCN)C(O)=O	1		CHEMBL407529
CC1=N[N](C=C1CN2CCC3(CC2)OCC(F)(F)C4=C3SC(=C4)Cl)C5=C(F)C=CC=C5F.OC(C(O)C(O)=O)C(O)=O	1	90654745	CHEMBL3236480
CC1=N[N](C=C1CN2CCC3(CC2)OCC(F)(F)C4=C3SC(=C4)Cl)C5=NC=CC=C5F.OC(C(O)C(O)=O)C(O)=O	1	90654746	CHEMBL3236481
CN(C)CC1=CC=CC(=C1[N]2C=C(CN3CCC4(CC3)OCC(F)(F)C5=C4SC(=C5)Cl)C(=N2)C)F.OC(C(O)C(O)=O)C(O)=O	1	90654747	CHEMBL3236482
CN(C)CC1=CC=CN=C1[N]2C=C(CN3CCC4(CC3)OCC(F)(F)C5=C4SC(=C5)Cl)C(=N2)C.OC(C(O)C(O)=O)C(O)=O	1	90654748	CHEMBL3236483
CC1=N[N](C=C1CN2CCC3(CC2)OCC(F)(F)C4=C3SC(=C4)Cl)C5=C(F)C=CC=C5CO.OC(C(O)C(O)=O)C(O)=O	1	90654749	CHEMBL3236484
CNCC1=CC=CC(=C1[N]2C=C(CN3CCC4(CC3)OCC(F)(F)C5=C4SC(=C5)Cl)C(=N2)C)F.OC(C(O)C(O)=O)C(O)=O	1	90654750	CHEMBL3236485
CC1=N[N](C=C1CN2CCC3(CC2)OCC(F)(F)C4=C3SC(=C4)Cl)C5=C(C=CC=N5)C6=NC=C[NH]6	1	58268566	CHEMBL3236486
CC1=N[N](C=C1CN2CCC3(CC2)OCC(F)(F)C4=C3SC(=C4)Cl)C5=NC=CC=C5CO.OC(C(O)C(O)=O)C(O)=O	1	90654751	CHEMBL3236487
COCC1=CC=CN=C1[N]2C=C(CN3CCC4(CC3)OCC(F)(F)C5=C4SC(=C5)Cl)C(=N2)C.OC(C(O)C(O)=O)C(O)=O	1	90654752	CHEMBL3236488
CC(C)CC(NC(=O)C(CCCCN)NC(=O)C(CCCNC(N)=N)NC(=O)C(C)NC(=O)C(CO)NC(=O)C(CCCCN)NC(=O)C(CCCNC(N)=N)NC(=O)C(C)NC(=O)CNC(=O)C(NC(=O)C(CC1=CC=CC=C1)NC(=O)CNC(=O)CNC(=O)C(N)CC2=CC=CC=C2)C(C)O)C(=O)NC(C)C(=O)NC(CC(N)=O)C(=O)NC(CCC(N)=O)C(O)=O	1		CHEMBL396460
CCC1=CC=C(C=C1)C(=O)NCC2N(C)CCC3=CC=CC=C23	1	137541816	CHEMBL4070288
Cl.CN(C1CC2=CC=CC=C2CC1N3CCCC3)C(=O)CC4=CC=C(Cl)C(=C4)Cl	1	45262852	CHEMBL535347
CN(C1CC2=CC=CC=C2CC1N3CCCC3)C(=O)C4=CC=C(Cl)C(=C4)Cl	1	14822209	CHEMBL55421
CN(C1C(CCC2=CC=CC=C12)N3CCCC3)C(=O)C4=CC=C(Cl)C(=C4)Cl	1	14476596	CHEMBL55705
CN(C1CC2=C(CC1N3CCCC3)C=C4C=CC=CC4=C2)C(=O)CC5=CC=C(Cl)C(=C5)Cl	1	15697308	CHEMBL55244
CN(C)C1CCC2=CC=CC=C2C1N(C)C(=O)CC3=CC=C(Cl)C(=C3)Cl	1	44299079	CHEMBL293273
CN(C1C(CCC2=CC=CC=C12)N3CCCC3)C(=O)CC4=CC=C(Cl)C(=C4)Cl	1	14476585	CHEMBL294832
CN(C1CC2=C(CC1N3CCCC3)C=C4C=CC=CC4=C2)C(=O)C5=CC=C(Cl)C(=C5)Cl	1	15697309	CHEMBL294231
CN(C)C1CC2=CC=CC=C2CC1N(C)C(=O)C3=CC=C(Cl)C(=C3)Cl	1	15697311	CHEMBL296184
CN(C)C1CCC2=CC=CC=C2C1N(C)C(=O)C3=CC=C(Cl)C(=C3)Cl	1	15697310	CHEMBL55809
CC1C2CC3=CC=C(O)C=C3C1(C)CCN2CC4CCCO4	1	68196155	CHEMBL2367604
FC(F)(F)C1=CC=C(CC(=O)N2CCC3=CC=CC=C3C2CN4CCCCC4)C=C1	1	15697369	CHEMBL88393
ClC1=CC=C(CC(=O)N2CCC3=C(C=CS3)C2CN4CCCC4)C=C1Cl	1	15697372	CHEMBL89307
ClC1=CC=C(CC(=O)N2CCC3=C([NH]C4=CC=CC=C34)C2CN5CCCC5)C=C1Cl	1	15697380	CHEMBL329343
ClC1=CC=C(CC(=O)N2CCC3=C(C2CN4CCCC4)C5=CC=CC=C5[NH]3)C=C1Cl	1	15697379	CHEMBL330449
FC(F)(F)C1=CC=C(CC(=O)N2CCCCC2CN3CCCC3)C=C1	1	9865223	CHEMBL433508
ClC1=CC=C(CC(=O)N2CCC3=C(C=CS3)C2CN4CCCCC4)C=C1Cl	1	15697375	CHEMBL87010
ClC1=CC=C(CC(=O)N2CCC3=C(SC=C3)C2CN4CCCC4)C=C1Cl	1	9822764	CHEMBL88168
FC(F)(F)C1=CC=C(CC(=O)N2CCC3=C(C=CS3)C2CN4CCCCC4)C=C1	1	15697378	CHEMBL329114
CN(C(CN1CCCC1)C2=CC=CC=C2)C(=O)CC3=CC=C(Cl)C(=C3)Cl	1	3082718	CHEMBL38576
CCC1=CC=C(C=C1)C(=O)NCC2NCCC3=CC=CC=C23	1	121614853	CHEMBL4097865
ClC1=CC=C(C=C1Cl)C(=O)NCC2NCCC3=CC=CC=C23	1	137541786	CHEMBL4065924
CN1CCC2=CC=CC=C2C1CNC(=O)C3=CC=C(C)C(=C3)C	1	137541810	CHEMBL4071332
CC1=C(CC(NC(=O)C(CCCNC(N)=N)NC(=O)C(N)CC2=C(C)C=C(O)C=C2C)C(=O)NC(CCCCN)C(O)=O)C(=CC=C1)C	1		CHEMBL3236671
CC1=CC(=C(CC(NC(=O)C(CCCNC(N)=N)NC(=O)C(N)CC2=C(C)C=C(O)C=C2C)C(=O)NC(CCCCN)C(O)=O)C(=C1)C)C	1		CHEMBL3236672
CC(C)C1=CC=CC(=C1CC(NC(=O)C(CCCNC(N)=N)NC(=O)C(N)CC2=C(C)C=C(O)C=C2C)C(=O)NC(CCCCN)C(O)=O)C	1		CHEMBL3236673
CCC1=CC=CC(=C1CC(NC(=O)C(CCCNC(N)=N)NC(=O)C(N)CC2=C(C)C=C(O)C=C2C)C(=O)NC(CCCCN)C(O)=O)C	1		CHEMBL3236674
CC1=CC(=CC(=C1CC(N)C(=O)NC(CCCNC(N)=N)C(=O)NC(CC2=CC=CC3=CC=CC=C23)C(=O)NC(CCCCN)C(O)=O)C)O	1		CHEMBL3236675
CC1=CC(=CC(=C1CC(N)C(=O)NC(CCCNC(N)=N)C(=O)NC(CC2=CC3=CC=CC=C3C=C2)C(=O)NC(CCCCN)C(O)=O)C)O	1		CHEMBL3236676
CC1=CC(=CC(=C1CC(N)C(=O)NC(CCCNC(N)=N)C(=O)NC(CC2=C[NH]C3=CC=CC=C23)C(=O)NC(CCCCN)C(O)=O)C)O	1		CHEMBL3236677
CC1=CC(=CC(=C1CC(N)C(=O)NC(CCCNC(N)=N)C(=O)NC(CC2=CC=CC=C2)C(=O)NC(CCCCN)C(O)=O)C)O	1		CHEMBL3236678
CC(C(=O)N(C)C1CCCCC1N2CCCC2)C3=C4C=CSC4=CC=C3	1	45260403	CHEMBL553114
CC1C(C(=O)N(C)C2CCC3(CCCO3)CC2N4CCNC4)C5=CC=CC6=CC=CC1=C56	1	45260455	CHEMBL543809
CN(C1CCC2(CCCO2)CC1N3CCCC3)C(=O)C4CCC5=C(Br)SC6=CC=CC4=C56	1	44300700	CHEMBL300832
CN(C1CCCCC1N2CCCC2)C(=O)CC3=C4C=CSC4=CC=C3	1	13911083	CHEMBL543331
CN(C1CCC2(CCCO2)CC1N3CCCC3)C(=O)C4CCC5=CSC6=CC=CC4=C56	1	44300698	CHEMBL300831
CC1C(C(=O)N(C)C2CCC3(CCCO3)CC2N4CCCC4)C5=CC=CC6=CC=CC1=C56	1	45260460	CHEMBL544276
CN(C1CCC2(CCCO2)CC1N3CCCC3)C(=O)CC4=C5C=CC=CC5=CC=C4	1	45260444	CHEMBL543329
CN(C1CCC2(CCCO2)CC1N3CCCC3)C(=O)CC4=C5C=COC5=CC=C4	1	45264272	CHEMBL539246
CN1CCCC1C2CCCCN2C(=O)CC3=CC=C(Cl)C(=C3)Cl	1	14810996	CHEMBL130272
CC(C1CCCCN1C(=O)CC2=CC=C(Cl)C(=C2)Cl)N(C)C	1	14810989	CHEMBL131034
OC1=CC=C(CC(=O)N2CCCCC2CN3CCCC3)C=C1	1	14810985	CHEMBL128912
FC1=CC=C(CC(=O)N2CCCCC2CN3CCCC3)C=C1	1	14810965	CHEMBL128796
ClC1=CC=C(CC(=O)N2CCCCC2CN3CCCC3)C=C1	1	14810963	CHEMBL128766
CC1=CC=C(CC(=O)N2CCCCC2CN3CCCC3)C=C1C	1	14810979	CHEMBL435391
CC1=CC=C(CC(=O)N2CCCCC2CN3CCCC3)C=C1	1	14810977	CHEMBL337841
FC(F)(F)C1=CC=CC=C1CC(=O)N2CCCCC2CN3CCCC3	1	14810975	CHEMBL447782
BrC1=CC=C(CC(=O)N2CCCCC2CN3CCCC3)C=C1	1	14810967	CHEMBL130125
FC(F)(F)C1=CC=CC(=C1)CC(=O)N2CCCCC2CN3CCCC3	1	14810973	CHEMBL128631
CCN(CC)CC1CCCCN1C(=O)CC2=CC=C(Cl)C(=C2)Cl	1	14810954	CHEMBL433849
O=C(CC1=CC=C(C=C1)C2CCCCC2)N3CCCCC3CN4CCCC4	1	14810983	CHEMBL130714
CCC(=O)N(C1=CC=CC=C1)C2(CCN(CC[N]3C=CC=N3)CC2)C(=O)OC	1	14879862	CHEMBL169366
CCC(=O)N(C1=CC=CC=C1)C2(CCN(CCN3C(=O)C4=CC=CC=C4C3=O)CC2)COC	1	44380786	CHEMBL169587
CCC(=O)N(C1=CC=CC=C1)C2(CCN(CC[N]3C=CC=N3)CC2)COC	1	14879863	CHEMBL168723
CCC(=O)N(C1=CC=CC=C1)C2(CCN(CCN3C(=O)C4=CC=CC=C4C3=O)CC2)C(=O)OC	1	44381153	CHEMBL424400
CCC(=O)N(C1CCN(CC1)CCC2=CC=CC=C2)C3=CC=CC=C3	1	3345/83932/13810	CHEMBL596/CHEMBL688
CC(C)C(NC(=O)C(NC(=O)C(CC(O)=O)NC(=O)C(CC1=CC=CC=C1)NC(=O)C(C)NC(=O)C(N)CC2=CC=C(O)C=C2)C(C)C)C(=O)NCC(O)=O	1	9832089	CHEMBL26861
CC(C)C(NC(=O)C(NC(=O)C(CCC(O)=O)NC(=O)C(CC1=CC=CC=C1)NC(=O)C(C)NC(=O)C(N)CC2=CC=C(O)C=C2)C(C)C)C(=O)NCC(O)=O	1	9875568	CHEMBL26575
CSCCC(NC(=O)C(N)CC1=CC=C(O)C=C1)C(=O)NC(CC2=CC=CC=C2)C(=O)NC(CC3=CN=C[NH]3)C(=O)NC(CC(C)C)C(=O)NC(CCSC)C(=O)NC(CC(N)=O)C(O)=O	1	44290133
CC(C)C(NC(=O)C(NC(=O)C(CCC(N)=O)NC(=O)C(CC1=CC=CC=C1)NC(=O)C(C)NC(=O)C(N)CC2=CC=C(O)C=C2)C(C)C)C(=O)NCC(N)=O	1	44290460	CHEMBL296782
CCC(NC(=O)C(NC(=O)CNC(=O)C(CC1=CC=CC=C1)NC(=O)C(C)NC(=O)C(N)CC2=CC=C(O)C=C2)C(C)C)C(=O)NC(CC(O)=O)C(N)=O	1	73345712	CHEMBL2372709
CSCCC(NC(=O)C(N)CC1=CC=C(O)C=C1)C(=O)NC(CC2=CC=CC=C2)C(=O)NC(CC(O)=O)C(=O)NC(CC(C)C)C(=O)NC(CCSC)C(=O)NC(CC(O)=O)C(O)=O	1	44290421	CHEMBL297565
CSCCC(NC(=O)C(N)CC1=CC=C(O)C=C1)C(=O)NC(CC2=CC=CC=C2)C(=O)NCC(=O)NC(CC(C)C)C(=O)NC(CCSC)C(=O)NC(CC(O)=O)C(N)=O	1	44290451	CHEMBL289537
CC(C)C(NC(=O)C(CC(O)=O)NC(=O)C(CC1=CC=CC=C1)NC(=O)C(C)NC(=O)C(N)CC2=CC=C(O)C=C2)C(N)=O	1	44290468	CHEMBL294982
CSCCC(NC(=O)C(N)CC1=CC=C(O)C=C1)C(=O)NC(CC2=CC=CC=C2)C(=O)NC(CC3=CC=C(O)C=C3)C(=O)NC(CC(C)C)C(=O)NC(CCSC)C(=O)NC(CC(O)=O)C(N)=O	1	44290399	CHEMBL296749
CC(NC(=O)C(N)CC1=CC=C(O)C=C1)C(=O)NC(CC2=CC=CC=C2)C(=O)NC(CC(O)=O)C(N)=O	1	44290469	CHEMBL44172
CC(C)C(NC(=O)C(NC(=O)C(CC(O)=O)NC(=O)C(CC1=CC=CC=C1)NC(=O)C(C)NC(=O)C(N)CC2=CC=C(O)C=C2)C(C)C)C(N)=O	1	44290135	CHEMBL295076
CSCCC(NC(=O)C(N)CC1=CC=C(O)C=C1)C(=O)NC(CC2=CC=CC=C2)C(=O)NC(CC3=CN=C[NH]3)C(=O)NC(CC(C)C)C(=O)NC(CCSC)C(=O)NC(CC(O)=O)C(O)=O	1	44290398
CSCCC(NC(=O)C(N)CC1=CC=C(O)C=C1)C(=O)NC(CC2=CC=CC=C2)C(=O)NC(CCCCN)C(=O)NC(CC(C)C)C(=O)NC(CCSC)C(=O)NC(CC(O)=O)C(N)=O	1	44290647	CHEMBL297998
CSCCC(NC(=O)C(N)CC1=CC=C(O)C=C1)C(=O)NC(CC2=CC=CC=C2)C(=O)NC(CC3=CC=CC=C3)C(=O)NC(CC(C)C)C(=O)NC(CCSC)C(=O)NC(CC(O)=O)C(N)=O	1	44290198	CHEMBL46540
CCC(NC(=O)C(CCSC)NC(=O)C(CC(C)C)NC(=O)C(CC1=CN=C[NH]1)NC(=O)C(CC2=CC=CC=C2)NC(=O)C(CCSC)NC(=O)C(N)CC3=CC=C(O)C=C3)C(N)=O	1	44290134
CN1CCC2=CC=CC=C2C1CNC(=O)C3=CC=C(Cl)C(=C3)Cl	1	137541784	CHEMBL4092125
CC1=CC(=CC(=C1CC(N)C(=O)N2CCCC2C(=O)NC(CC3=CC=CC=C3)C(=O)NC(CC4=CC=CC5=CC=CC=C45)C(N)=O)C)O	1	90655507	CHEMBL3233191
CC1=CC(=CC(=C1CC(N)C(=O)N2CCCC2C(=O)NC(CC3=CC=CC=C3)C(=O)NC(CC4=CC5=CC=CC=C5C=C4)C(N)=O)C)O	1	71566771	CHEMBL3233192
CC1=CC(=C(CC(NC(=O)C(CC2=CC=CC=C2)NC(=O)C3CCCN3C(=O)C(N)CC4=C(C)C=C(O)C=C4C)C(N)=O)C(=C1)C)C	1	90655508	CHEMBL3233193
CC1=C(CC(NC(=O)C(CC2=CC=CC=C2)NC(=O)C3CCCN3C(=O)C(N)CC4=C(C)C=C(O)C=C4C)C(N)=O)C(=CC=C1)C	1	90655509	CHEMBL3233194
CC1=CC(=CC(=C1CC(N)C(=O)N2CCCC2C(=O)NC(CC3=CC=CC=C3)C(=O)NC(CC4=C(C)C=C(O)C=C4C)C(N)=O)C)O	1	90655510	CHEMBL3233195
CC1=CC(=C(CC(NC(=O)C(CC2=C(C)C=C(C)C=C2C)NC(=O)C3CCCN3C(=O)C(N)CC4=C(C)C=C(O)C=C4C)C(N)=O)C(=C1)C)C	1	86302341	CHEMBL3233196
CC1=CC(=CC(=C1CC(N)C(=O)N2CCCC2C(=O)NC(CC3=C[NH]C4=CC=CC=C34)C(N)=O)C)O	1	90655511	CHEMBL3233197
CC1=CC(=CC(=C1CC(N)C(=O)N2CCCC2C(=O)NC(CC3=CC=CC4=CC=CC=C34)C(N)=O)C)O	1	86302365	CHEMBL3233198
CC1=CC(=CC(=C1CC(N)C(=O)N2CCCC2C(=O)NC(CC3=CC4=CC=CC=C4C=C3)C(N)=O)C)O	1	90655512	CHEMBL3233199
CC1=CC(=C(CC(NC(=O)C2CCCN2C(=O)C(N)CC3=C(C)C=C(O)C=C3C)C(N)=O)C(=C1)C)C	1	90655513	CHEMBL3233014
CC1=C(CC(NC(=O)C2CCCN2C(=O)C(N)CC3=C(C)C=C(O)C=C3C)C(N)=O)C(=CC=C1)C	1	90655514	CHEMBL3233200
NCCCC(=O)NCCN(CCN(CCNC(=O)C(CC1=CC=CC=C1)NC(=O)CNC(=O)CNC(=O)C(N)CC2=CC=C(O)C=C2)C(=O)CCCN)C(=O)CCCN	1	15689712	CHEMBL97363
NCCCC(=O)NCCNC(=O)C(CC1=CC=CC=C1)NC(=O)CNC(=O)CNC(=O)C(N)CC2=CC=C(O)C=C2	1	15689703	CHEMBL412591
NCCCC(=O)NCCCN(CCCNC(=O)C(CC1=CC=CC=C1)NC(=O)CNC(=O)CNC(=O)C(N)CC2=CC=C(O)C=C2)C(=O)CCCN	1	15689718	CHEMBL94792
NCCCC(=O)NCCN(CCNC(=O)C(CC1=CC=CC=C1)NC(=O)CNC(=O)CNC(=O)C(N)CC2=CC=C(O)C=C2)C(=O)CCCN	1	15689709	CHEMBL98014
CC1=CC(=CC(=C1CC(N)C(=O)NC(CCCNC(N)=N)C(=O)NC(CC2=CC=CC=C2)C(=O)NC(CCCCN)C(N)=O)C)O	1		CHEMBL2181202
NCCCCC(NC(=O)C(CC1=CC=CC=C1)NC(=O)C(CCCNC(N)=N)NC(=O)C(N)CC2=CC=C(OCC3=C[N](N=N3)C4OC(CO)C(O)C(O)C4O)C=C2)C(N)=O	1		CHEMBL3264358
CC1=C(CC(N)C(=O)NC(CCCNC(N)=N)C(=O)NC(CC2=CC=CC=C2)C(=O)NC(CC3=C[N](N=N3)C4OC(CO)C(O)C(O)C4O)C(N)=O)C(=CC(=C1)O)C	1		CHEMBL3264359
CC1=C(CC(N)C(=O)NC(CCCNC(N)=N)C(=O)NC(CC2=CC=CC=C2)C(=O)NC(COCC3=C[N](N=N3)C4OC(CO)C(O)C(O)C4O)C(N)=O)C(=CC(=C1)O)C	1		CHEMBL3264361
CC1=C(CC(N)C(=O)NC(CCCNC(N)=N)C(=O)NC(CC2=CC=CC=C2)C(=O)NC(CC3=CC=C(OCC4=C[N](N=N4)C5OC(CO)C(O)C(O)C5O)C=C3)C(N)=O)C(=CC(=C1)O)C	1		CHEMBL3264362
COC1=C(O)C2=C(CC3N(CCC24C5C6OC34CCC5(O)N(CC7=CC=CC=C7)C6=O)CC8CC8)C=C1	1	90384770	CHEMBL3264741
OC1=CC=C2CC3N(CCC45C6C7OC34CCC6(OCOC1=C25)N(CC8=CC=CC=C8)C7=O)CC9CC9	1	56589659	CHEMBL3264742
CN1CCC23C4C5OC26CCC4(OCOC7=C3C(=CC=C7O)CC16)N(CC8=CC=CC=C8)C5=O	1	56589680	CHEMBL3264743
CC(C)CN1CCC23C4C5OC26CCC4(OCOC7=C3C(=CC=C7O)CC16)N(CC8=CC=CC=C8)C5=O	1	90655825	CHEMBL3264744
OC1=CC=C2CC3N(CCC45C6C7OC34CCC6(OCOC1=C25)N(CC8=CC=CC=C8)C7=O)CC=C	1	90655826	CHEMBL3264745
OC1=CC=C2CC3N(CCC4=CC=CC=C4)CCC56C7C8OC35CCC7(OCOC1=C26)N(CC9=CC=CC=C9)C8=O	1	90655827	CHEMBL3264746
OC1=CC=C2CC3N(CCC45C6C7OC34CCC6(OCOC1=C25)N(C7=O)C8=CC=CC=C8)CC9CC9	1	90655828	CHEMBL3264747
OC1=CC=C2CC3N(CCC45C6C7OC34CCC6(OCOC1=C25)N(CCC8=CC=CC=C8)C7=O)CC9CC9	1	90655829	CHEMBL3264748
CCC1C(=O)N(C2CCN(CCCCC3=CC=C(C=C3)C4=CC=CC=C4)CC2)C5=CC=CC=C15	1	90655970	CHEMBL3262553
O=C1CC2=CC=CC=C2N1C3CCN(CC3)C4CCC5CCCC6=C5C4=CC=C6	1	90655971	CHEMBL3262542
CCC1C(=O)N(C2CCN(CC2)C3CCC4CCCC5=C4C3=CC=C5)C6=CC=CC=C16	1	86279209	CHEMBL3262544
CCC1C(=O)N(C2CCN(CC2)C3CCCC4=CC=CC=C34)C5=CC=CC=C15	1	90655974	CHEMBL3262546
CCC1C(=O)N(C2CCN(CC2)C3CCC4=CC=CC=C4C3)C5=CC=CC=C15	1	22558157	CHEMBL3262547
CCC1C(=O)N(C2CCN(CC2)CC3=C4C=C[NH]C4=CC=C3)C5=CC=CC=C15	1	90655975	CHEMBL3262548
CCC1C(=O)N(C2CCN(CC2)CCC(C3=CC=CC=C3)C4=CC=CC=C4)C5=CC=CC=C15	1	90655976	CHEMBL3262549
CCC1C(=O)N(C2CCN(CC2)C(C)CC(C3=CC=CC=C3)C4=CC=CC=C4)C5=CC=CC=C15	1	90655977	CHEMBL3262550
CCC1C(=O)N(C2CCN(CCCC3=CC=CC=C3)CC2)C4=CC=CC=C14	1	90655978	CHEMBL3262551
CCC1C(=O)N(C2CCN(CC2)C/C=C/C3=CC=CC=C3)C4=CC=CC=C14	1	90655979	CHEMBL3262552
CC1CN(CCOC(=O)C2CC3=CC=C(O)C=C3CN2)CCC1(C)C4=CC=CC(=C4)O	1	90656087	CHEMBL3264439
CC1CN(CCCOC(=O)C2CC3=CC=C(O)C=C3CN2)CCC1(C)C4=CC=CC(=C4)O	1	90656088	CHEMBL3264440
CCOC(=O)C(CN1CCC(C)(C(C)C1)C2=CC=CC(=C2)O)OC(=O)C3CC4=CC=C(O)C=C4CN3	1	90656089	CHEMBL3264441
CCC(C)C1NC(=O)C(CCCNC(N)=N)NC(=O)C(CC(=O)NCC(NC1=O)C(=O)NC(CCCNC(N)=N)C(=O)N2CCCC2C(=O)NC(CCCCN)C(N)=O)NC(=O)C(CC3=CC=CC=C3)NC(=O)CNC(=O)CNC(=O)C(CC4=CC=C(O)C=C4)NCC5=CC=CC=C5	1		CHEMBL2372399
CCC(=O)N(C1=CC=CC=C1)C2(CCN(CCC3=CC=CC=C3)CC2)C(=O)OC	1	62156	CHEMBL290429
CC(=C)C(=O)OC1CCC2(O)C3CC4=C5C(=C(O)C=C4)OC1C25CCN3CC6CC6	1	44376989	CHEMBL163704
CCC12CCN(CC3(O)CC3)C(CC4=CC=C(O)C=C14)C2(C)C	1	1223	CHEMBL350384
CC(C)(S)C(NC(=O)C(CC1=CC=C(O)C=C1)NC(=O)CNC(=O)C(NC(=O)C(N)CC2=CC=CC=C2)C(C)(C)S)C(O)=O	1	73348734	CHEMBL2372782
CC(C)CC(NC(=O)C(CC1=CC=C(O)C=C1)NC(=O)CNC(=O)C(CO)NC(=O)C(N)CC2=CC=CC=C2)C(=O)NC(C(C)O)C(O)=O	1	44292854	CHEMBL47029
COC1=CC=C2CC3N(C)CCC45C(OC1=C24)C6(OC)C=CC35CC6C(C)N=C=S	1	14760003	CHEMBL3038196
COC12C=CC3(CC1C(C)N=C=S)C4CC5=CC=C(O)C6=C5C3(CCN4CC7CC7)C2O6	1	73346683	CHEMBL3038194
COC12C=CC3(CC1C(C)N=C=S)C4CC5=CC=C(O)C6=C5C3(CCN4C)C2O6	1	73346685	CHEMBL3038197
COC12C=CC3(CC1C4CC(=C)C(=O)O4)C5CC6=CC=C(O)C7=C6C3(CCN5CC8CC8)C2O7	1	73351274	CHEMBL3038199
COC12C=CC3(CC1C4CC(=C)C(=O)O4)C5CC6=CC=C(O[Si](C)(C)C(C)(C)C)C7=C6C3(CCN5C)C2O7	1	73352755	CHEMBL3038193
COC1=CC=C2CC3N(CCC45C(OC1=C24)C6(OC)C=CC35CC6C(C)N=C=S)CC7CC7	1	73355827	CHEMBL3038198
CCOC1=CC=C(CC2=NC3=CC(=CC=C3[N]2CCN(CC)CC)[N+]([O-])=O)C=C1	1	13493	CHEMBL312040
CN(C1CCC2(O)C3CC4=C5C(=C(O)C=C4)OC1C25CCN3CC6CC6)C7=CC=C(C=C7)N=[N+]=[N-]	1	14783748	CHEMBL314209
CCC(=O)N(C1=CC=CC=C1)C2(CCN(CCC3=CC=C(C=C3)N=[N+]=[N-])CC2)C(=O)OC	1	14783725	CHEMBL81328
CCOC1=CC=C(CC2=NC3=CC(=CC=C3[N]2CCN(CC)CC)N=[N+]=[N-])C=C1	1	14783733	CHEMBL310829
CCC(=O)N(C1=CC=CC=C1)C2(CCN(CCC3=CC=C(N=[N+]=[N-])C(=C3)I)CC2)C(=O)OC	1	14783729	CHEMBL309542
CN(C1CCC2(O)C3CC4=C5C(=C(O)C=C4)OC1C25CCN3CC6CC6)C7=CC=C(C=C7)[N+]#N	1	14783745	CHEMBL311995
COC12CCC3(CC1C(O)C4=CC=CC=C4)C5CC6=CC=C(O)C7=C6C3(CCN5CC8CC8)C2O7	1	71230334	CHEMBL3262090	BDBM50014995
CCC(O)(C1CC23C=CC1(OC)C4OC5=C6C(=CC=C5O)CC2N(CCC346)CC7CC7)C8=CC=CC=C8	1	90656664	CHEMBL3262361
COC12CCC3(CC1C(C)(O)C4=CC=NC=C4)C5CC6=CC=C(O)C7=C6C3(CCN5CC8CC8)C2O7	1	90306863	CHEMBL3262377
COC12CCC3(CC1C(C)(O)C4=CC=CC=C4)C5CC6=CC=C(O)C7=C6C3(CCN5CC8CC8)C2O7	1	71229805	CHEMBL3262089	BDBM50015003
COC12CCC3(CC1C(C)(O)C4=CC=CS4)C5CC6=CC=C(O)C7=C6C3(CCN5CC8CC8)C2O7	1	90306885	CHEMBL3262372	BDBM50015004
COC12C=CC3(CC1C(O)C4=CC=CC=C4)C5CC6=CC=C(O)C7=C6C3(CCN5CC8CC8)C2O7	1	90656665	CHEMBL3262093	BDBM50015005
CCC(O)(C1CC23CCC1(OC)C4OC5=C6C(=CC=C5O)CC2N(CCC346)CC7CC7)C(C)(C)C	1	90656666	CHEMBL3262088
CCC(O)(C1CC23C=CC1(OC)C4OC5=C6C(=CC=C5O)CC2N(CCC346)CC7CC7)C(C)(C)C	1	90656667	CHEMBL3262362
COC12CCC3(CC1C(C)(O)C4=CC(=CC(=C4)C)C)C5CC6=CC=C(O)C7=C6C3(CCN5CC8CC8)C2O7	1	90306887	CHEMBL3262367	BDBM50015009
CCC(O)(C1CC23CCC1(OC)C4OC5=C6C(=CC=C5O)CC2N(CCC346)CC7CC7)C8=CC=CC=C8	1	90656668	CHEMBL3262091
COC12CCC3(CC1C(C)(O)C4=CC=CC=C4C)C5CC6=CC=C(O)C7=C6C3(CCN5CC8CC8)C2O7	1	90306855	CHEMBL3262363	BDBM50015011
CC1=CC=C(C=C1C)C(=O)NCC2NCCC3=CC=CC=C23	1	121614490	CHEMBL4105599
OC1=C2OC3C(=O)CCC4(O)C5N(CCC34C2=C(C=C1)C5=O)CC6CC6	1	44385830	CHEMBL366520
CC(C)CC(NC(=O)C(CC1=CC=CC=C1)NC(=O)CNC(=O)C(CCC(=O)NCC(=O)NCC(N)=O)NC(=O)C(N)CC2=CC=C(O)C=C2)C(O)=O	1	44302743	CHEMBL60377
CC(C)CC(NC(=O)C(CC1=CC=CC=C1)NC(=O)CNC(=O)C(CCC(N)=O)NC(=O)C(N)CC2=CC=C(O)C=C2)C(O)=O	1	44302918	CHEMBL294134
CN1CCCC12CCCCC2NC(=O)C3=CC=CC=C3Br	1	45259490	CHEMBL554212
CN1CCCC12CCCCC2N(C)C(=O)C3=CC=C(Br)C(=C3)Br	1	14548221	CHEMBL279065
CN1CCCC12CCCCC2N(C)C(=O)C3=CC=C(C=C3)C(F)(F)F	1	45259495	CHEMBL553991
CN1CCCC12CCCCC2N(C)C(=O)C3=CC=C(Br)C=C3Cl	1	45259500	CHEMBL553782
CN1CCCC12CCCCC2NC(=O)C3=CC=CC(=C3)Br	1	45259577	CHEMBL544684
CN1CCCC12CCCCC2NC(=O)C3=CC=C(Br)C=C3	1	45259536	CHEMBL542069
CN1CCCC12CCCCC2N(C)C(=O)C3=CC=C(C)C=C3	1	14548217	CHEMBL23016
CN1CCCC12CCCCC2N(C)C(=O)C3=CC=C(Cl)C(=C3)Cl	1	14548215	CHEMBL22211
COC1=CC=C(C=C1)C(=O)NC2CCCCC23CCCN3C	1	45259542	CHEMBL542564
CN1CCCC12CCCCC2NC(=O)CCC3=CC=CC=C3	1	14548211	CHEMBL25386
CN1CCCC12CCCCC2N(C)C(=O)CC3=CC=C(Cl)C(=C3)Cl	1	45259529	CHEMBL555852
CN1CCCC12CCCCC2N[S](=O)(=O)C3=CC=C(Br)C=C3	1	44458295	CHEMBL22220
CC(C)CN(C1CCCCC12CCCN2C)C(=O)C3=CC=C(Br)C=C3	1	14548238	CHEMBL22458
CN1CCCC12CCCCC2N(C)C(=O)C3=CC=C(Br)C=C3	1	45259478	CHEMBL553062
CN1CCCC12CCCCC2N(CC3CC3)C(=O)C4=CC=C(Br)C=C4	1	14548236	CHEMBL22569
CN1CCCC12CCCCC2NC(=O)C3=CC=C(F)C=C3	1	14548205	CHEMBL23777
CN1CCCC12CCCCC2NC(=O)CC3=CC=C(Cl)C(=C3)Cl	1	14548227	CHEMBL25493
CN1CCCC12CCCCC2NC(=O)CC3=CC=C(Br)C=C3	1	45264050	CHEMBL555430
CN1CCCC12CCCCC2NC(=O)C3=CC=C(Cl)C(=C3)Cl	1	14548209	CHEMBL282244
CN1CCCC12CCCCC2N(C)C(=O)C3=CC=C(Br)C=C3C	1	14548225	CHEMBL277202
CN1CCCC12CCCCC2NC(=O)C3=CC=C(Cl)C=C3	1	45264009	CHEMBL539228
CCC12CCN(CCC3=CC=CC=C3)CC1OC4=CC=C(O)C=C24	1	44311351	CHEMBL72180
CCC1CN(CC2CC2)C3C(C)C1C4=CC(=CC=C4C3=O)O	1	42800	CHEMBL71301
CCC12CCN(CC3CCC3)CC1OC4=CC=C(O)C=C24	1	45260700	CHEMBL542150
CCC12CCN(CC3CCCO3)CC1OC4=CC=C(O)C=C24	1	45260685	CHEMBL544292
CCC12CCN(C)CC1OC3=CC=C(O)C=C23	1	44138152	CHEMBL430441
CCCN1CCC2(CC)C(C1)OC3=CC=C(O)C=C23	1	44311044	CHEMBL304616
CCC12CCN(CC3CC3)CC1OC4=CC=C(O)C=C24	1	44311043/45264549	CHEMBL1196093/CHEMBL555891
CCC12CCN(CC1OC3=CC=C(O)C=C23)CC4=COC=C4	1	45260708	CHEMBL542881
CCC12CCN(CC3CCCC3)CC1OC4=CC=C(O)C=C24	1	44311386	CHEMBL302977
CCC12CCN(CC1OC3=CC=C(O)C=C23)CC4=CC=CO4	1	45260710	CHEMBL552619
CCC12CCN(C)CC1(C)OC3=CC=C(O)C=C23	1	44311368	CHEMBL69559
COC1CC(C(CC1OC)N(C)C(=O)CC2=C3C=COC3=CC=C2)N4CCCC4	1	45260008	CHEMBL555835
CN(C1CCCCC1N2CCCC2)C(=O)CC3=CC=C4SC=CC4=C3	1	45263803	CHEMBL536550
CN(CCC1=C2C=CSC2=CC=C1)C3CCCCC3N4CCCC4	1	45260009	CHEMBL555649
O=C(CC1=C2C=CSC2=CC=C1)OC3CCCCC3N4CCCC4	1	45260011	CHEMBL545654
CCCCCN(CCN1CCCC1)C(=O)CC2=C3C=CSC3=CC=C2	1	45260017	CHEMBL542102
CN(C1CCCCC1N2CCCC2)C(=O)CC3=C4SC=CC4=CC=C3	1	45260036	CHEMBL555100
CN(C1CCCCC1N2CCC(CO)C2)C(=O)CC3=C4C=CSC4=CC=C3	1	45264368	CHEMBL541804
O=C(CC1=C2C=CSC2=CC=C1)NCCN3CCCC3	1	45260026	CHEMBL554205
CN(C1CCCC1N2CCCC2)C(=O)CC3=C4C=CSC4=CC=C3	1	45264364	CHEMBL553010
CN(C1CCCCC1N2CCC(CO)C2)C(=O)CC3=C4C=COC4=CC=C3	1	45260030	CHEMBL543301
CN(C1CCCCC1N2CCCC2)C(=O)CC3=CSC4=CC=CC=C34	1	18607196	CHEMBL544956
CN(C1CCCCCC1N2CCCC2)C(=O)CC3=C4C=CSC4=CC=C3	1	45264213	CHEMBL538230
CN(C1CCCCC1N2CCCC2)C(=O)CC3=CC=C4C=CSC4=C3	1	45264344	CHEMBL558227
CN(C1CCCCC1N2CCCC2)C(=O)CC3=C4C=C[NH]C4=CC=C3	1	13911085	CHEMBL43104
CN(C1CCCCC1N2CCCC2)C(=S)CC3=C4C=CSC4=CC=C3	1	45260040	CHEMBL543780
O=C(CC1=C2C=CSC2=CC=C1)NC3CCCCC3N4CCCC4	1	45260001	CHEMBL545182
O=C(CC1=C2C=CSC2=CC=C1)N3CC4CCCN4C5CCCCC35	1	45260021	CHEMBL555990
CN(C1CCCCC1N2CCC(COC(=O)CCCC(=O)OCC3CCN(C3)C4CCCCC4N(C)C(=O)CC5=C6C=COC6=CC=C5)C2)C(=O)CC7=C8C=COC8=CC=C7	1	45264340	CHEMBL553665
CN(CC1=C2C=COC2=CC=C1)C(=O)C3CCCCC3N4CCCC4	1	45260003	CHEMBL545185
CN(C1CCCCC1N2CCC(COC(=O)CCC(=O)OCC3CCN(C3)C4CCCCC4N(C)C(=O)CC5=C6C=COC6=CC=C5)C2)C(=O)CC7=C8C=COC8=CC=C7	1	45264405	CHEMBL540277
CN(C)C(=O)C(CCN1CCC(O)(CC1)C2=CC=C(Cl)C(=C2)C(F)(F)F)(C3=CC=CC=C3)C4=CC=CC=C4	1	131534	CHEMBL421665
CN(C)C(=O)C(CCN1CCC(O)(CC1)C2=CC=C(Cl)C=C2)(C3=CC=CC=C3)C4=CC=CC=C4	1	3955/71420	CHEMBL841/CHEMBL1707		NCGC00015608-04
FC1=CC=C(C=C1)C(N2CCN(CC2)C/C=C/C3=CC=CC=C3)C4=CC=C(F)C=C4	1	6365505/5282407/941361	CHEMBL552659/CHEMBL30008
NC(CC1=CC=C(O)C=C1)C(=O)NC2CCCNC(=O)CC(NC(=O)C(CCC3=CC=CC=C3)NC2=O)C(N)=O	1	44306355	CHEMBL65047
NC(CC1=CC=C(O)C=C1)C(=O)NC2CCCNC(=O)CC(NC(=O)C(NC2=O)C3CCCCC3)C(N)=O	1	44306223	CHEMBL66039
CN1C(CC2=CC=CC=C2)C(=O)NC(CC(=O)NCCCC(NC(=O)C(N)CC3=CC=C(O)C=C3)C1=O)C(N)=O	1	44306484	CHEMBL304431
NC(CC1=CC=C(O)C=C1)C(=O)NC2CC(=O)NCCCC(NC(=O)C(CC3=CC=CC=C3)NC2=O)C(N)=O	1	44306726	CHEMBL68177
NC(CC1=CC=C(O)C=C1)C(=O)NC2CCCNC(=O)CC(NC(=O)C(CC3=CC=C(C=C3)[N+]([O-])=O)NC2=O)C(N)=O	1	44306727	CHEMBL303418
NC(CC1=CC=C(O)C=C1)C(=O)NC2CC(=O)NCCC(NC(=O)C(CC3=CC=CC=C3)NC2=O)C(N)=O	1	44306508	CHEMBL63235
NC(CC1=CC=C(O)C=C1)C(=O)NC2CSSCC(NC(=O)C(CC3=CC=CC=C3)NC2=O)C(N)=O	1	44306509	CHEMBL302408
CCC(O)C(NC(=O)C(N)CC1=CC=C(O)C=C1)C(=O)NCC(=O)NC(CC2=CC=CC=C2)C(=O)NC(CC(C)C)C(=O)NC(C(C)O)C(O)=O	1	73354579	CHEMBL2370601
CC(C)CC(NC(=O)C(CC1=CC=CC=C1)NC(=O)CNC(=O)C(CO)NC(=O)C(N)CC2=CC=C(O)C=C2)C(=O)NC(C(C)O)C(O)=O	1	107847	CHEMBL124283
CC(C)CC(C)NC(=O)CNC(=O)C(COC(C)(C)C)NC(=O)C(N)CC1=CC=C(O)C=C1	1	14019901	CHEMBL2370600
CC(C)CC(NC(=O)C(CC1=CC=CC=C1)NC(=O)CNC(=O)NNC(=O)C(N)CC2=CC=C(O)C=C2)C(=O)NC(C(C)O)C(O)=O	1	14020007	CHEMBL333064
CC(C)CC(NC(=O)C(CC(C)C)NC(=O)C(CC1=CC=CC=C1)NC(=O)CNC(=O)C(CO)NC(=O)C(N)CC2=CC=C(O)C=C2)C(O)=O	1	14019928	CHEMBL338307
CC(C)CC(NC(=O)C(CC(C)C)NC(=O)C(CC1=CC=CC=C1)NC(=O)CNC(=O)C(NC(=O)C(N)CC2=CC=C(O)C=C2)C(C)O)C(O)=O	1	14019978	CHEMBL127711
CC(C)CC(N(C)C(=O)CNC(=O)C(C)NC(=O)C(N)CC1=CC=C(O)C=C1)C(=O)NCCO	1	14019922	CHEMBL341500
CC(C)CC(NC(=O)C(CC1=CC=CC=C1)NC(=O)CNC(=O)C(NC(=O)C(N)CC2=CC=C(O)C=C2)C(C)O)C(=O)NC(CO)C(O)=O	1	14019974	CHEMBL125564
CCN(C(C)CC(C)C)C(=O)CNC(=O)C(C)NC(=O)C(N)CC1=CC=C(O)C=C1	1	14019907	CHEMBL123631
CC(C)CC(NC(C(C)O)C(O)=O)NC(=O)C(CC1=CC=CC=C1)NC(=O)CNC(=O)C(CO)NC(=O)C(N)CC2=CC=C(O)C=C2	1	44349525	CHEMBL125060
CC(C)CC(C)NC(=O)CNC(=O)C(C)(C)NC(=O)C(N)CC1=CC=C(O)C=C1	1	14019893	CHEMBL339002
CC(C)CCNC(=O)CNC(=O)C(C)NC(=O)C(N)CC1=CC=C(O)C=C1	1	10407310	CHEMBL275050
CC(C)CC(NC(=O)C(CC1=CC=CC=C1)NC(=O)CNC(=O)C(NC(=O)C(N)CC2=CC=C(O)C=C2)C(C)O)C(=O)N3CC(O)CC3C(O)=O	1	73353055	CHEMBL2370602
CC(C)CC(C)NC(=O)CNC(=O)C(C)NC(=O)C(N)CC1=CC=C(O)C=C1	1	44349910	CHEMBL419414
CC(C)CC(C)NC(=O)CNC(=O)C(CO)NC(=O)C(N)CC1=CC=C(O)C=C1	1	14019899	CHEMBL2370599
CC(C)CC(NC(=O)C(CC1=CC=CC=C1)NC(=O)CNC(=O)C(NC(=O)C(N)CC2=CC=C(O)C=C2)C(C)O)C(=O)NC(C(C)O)C(O)=O	1	10055515	CHEMBL127378
CSCCC(NC(=O)C(CC1=CC=C(O)C=C1)NC(=O)CNC(=O)CNC(=O)C(N)CC2=CC=CC=C2)C(O)=O	1	44349544	CHEMBL339020
CSCCC(NC(=O)C(N)CC1=CC=C(O)C=C1)C(=O)NCC(=O)NCCC(C)C	1	14019914	CHEMBL338773
CC(C)CC(N(C)C(=O)C(CC1=CC=CC=C1)NC(=O)CNC(=O)C(NC(=O)C(N)CC2=CC=C(O)C=C2)C(C)O)C(=O)NC(C(C)O)C(O)=O	1	14019966	CHEMBL341480
CC(C)CC(NC(=O)C(CC1=CC=CC=C1)N(C)C(=O)C(NC(=O)C(N)CC2=CC=C(O)C=C2)C(C)O)C(=O)NC(C(C)O)C(O)=O	1	44349523	CHEMBL338661
CN1CCC2(CCCCC2C1)C3=CC=CC(=C3)O	1	44368061	CHEMBL155216
OC1=CC(=CC=C1)C23CCCCC2CN(CCC4=CC=CC=C4)CC3	1	44368167	CHEMBL359363
CCN1CCC2(CCCCC2C1)C3=CC=CC(=C3)O	1	44367931	CHEMBL150667
CN(C1CCCCC1N2CCCC2)C(=O)CC3=C4C=COC4=CC=C3	1	14040452/45262987	CHEMBL558608/CHEMBL537616
CN(C1CCCCC1N2CCCC2)C(=O)CC3=C[NH]C4=CC=CC=C34	1	14040447	CHEMBL354548
CN(C1CCCCC1N2CCCC2)C(=O)COC3=CC=C(Cl)C(=C3)Cl	1	18603269	CHEMBL541619
CN(C1CCCCC1N2CCCC2)C(=O)COC3=C(Cl)C=CC=C3Cl	1	18603261	CHEMBL556547
CN(CC1CC1)C2CCCCC2N(C)C(=O)CC3=C4C=CSC4=CC=C3	1	13911090	CHEMBL537165
CN(C1CCCCC1N2CCCCCCC2)C(=O)COC3=C(Cl)C(=C(Cl)C(=C3)Cl)Cl	1	45262959	CHEMBL535581
CN(C1CCCCC1N2CCCCCC2)C(=O)COC3=CC(=C(Cl)C(=C3)C)C	1	45262958	CHEMBL556957
CN(C1CCCCC1N2CCCCCC2)C(=O)COC3=C(Cl)C(=C(Cl)C(=C3)Cl)Cl	1	45262963	CHEMBL535801
CN(C1CCCCC1N2CCCC2)C(=O)COC3=CC=C(C(=C3)C(F)(F)F)[N+]([O-])=O	1	45262955	CHEMBL535130
CN(C1CCCCC1N2CCCC2)C(=O)CC3=CC=CS3	1	45263010	CHEMBL535133
CN(C1CCCCC1N2CCCC2)C(=O)COC3=CC=C(Cl)C=C3	1	45262950	CHEMBL534684
CN(C1CCCCC1N2CCCC2)C(=O)CCC3=C[NH]C4=CC=CC=C34	1	18607195	CHEMBL559214
CN(C1CCCCC1N2CCCCCC2)C(=O)COC3=CC(=CC(=C3)Cl)Cl	1	45262936	CHEMBL537615
CN(C1CCCCC1N2CCCC2)C(=O)COC3=CC=CC=C3	1	45265527	CHEMBL556802
CN(CCC1=CC=CC=C1)C2CCCCC2N(C)C(=O)CC3=C4C=CSC4=CC=C3	1	45262977	CHEMBL558979
CN(CCC1=CC=CS1)C2CCCCC2N(C)C(=O)CC3=C4C=CSC4=CC=C3	1	45262924	CHEMBL536937
CN(C1CCCCC1N2CCCCC2)C(=O)CC3=C4C=CSC4=CC=C3	1	18607188	CHEMBL538308
CN(C1CCCCC1N2CCCC2)C(=O)COC3=CC(=C(Cl)C(=C3)Cl)Cl	1	45265557	CHEMBL557426
CN(CC=C)C1CCCCC1N(C)C(=O)CC2=C3C=CSC3=CC=C2	1	18607198	CHEMBL539582
CN(C1CCCCC1N2CCCCCC2)C(=O)CC3=C4C=COC4=CC=C3	1	45265552	CHEMBL559217
CCN(CC)C1CCCCC1N(C)C(=O)CC2=C3C=CSC3=CC=C2	1	45262978	CHEMBL536939
CN(C1CCCCC1N2CCCCCCC2)C(=O)COC3=CC(=C(Cl)C(=C3)Cl)Cl	1	45265521	CHEMBL538309
CN(C1CCCCC1N2CCCC2)C(=O)COC3=C(Cl)C=C(Cl)C=C3Cl	1	45263023	CHEMBL535803
CN(C1CCCCC1N2CCCCCC2)C(=O)CC3=C4C=CSC4=CC=C3	1	45262983	CHEMBL537169
OC1=CC=C2CC34CCC(=O)CC3(CCN(CC5CC5)C4)C2=C1	1	24995848	CHEMBL3287466
OC1=CC=C2CC34CN(CCC3(CC5=NC6=C(C=CC=C6)C=C5C4)C2=C1)CC7CC7	1	81689720	CHEMBL3287467
OC1=CC=C2CC34CN(CCC3(CC5=NC6=C(C=CC=C6)C=C5C4)C2=C1)CC7(O)CC7	1	90644257	CHEMBL3287468
OC1=CC=C2CC34CN(CCC3(CC5=NC6=C(C=CC=C6)C=C5C4)C2=C1)CC7=CC=CC=C7	1	90644258	CHEMBL3287469
CN1CCC23CC4=NC5=C(C=CC=C5)C=C4CC2(C1)CC6=CC=C(O)C=C36	1	90644259	CHEMBL3287470
CSCCC(NC(=O)C(CC1=CC=CC=C1)NC(=O)CNC(=O)CNC(=O)C(N)CC2=CC=C(O)C=C2)C(O)=O	1	443363	CHEMBL13786		NCGC00163683-02
CCOC(=O)C1(CCCN(CCC2=CC=CC=C2)C1C)C3=CC=CC(=C3)O	1	44303613	CHEMBL300986
CCOC(=O)C1(CCCN(C)C1)C2=CC=CC(=C2)O	1	12686997	CHEMBL59989
CCOC(=O)C1(CCCN(CC2CC2)C1)C3=CC=CC(=C3)O	1	12687007	CHEMBL291649
CCOC(=O)C1(CCCN(CC=C)C1)C2=CC=CC(=C2)O	1	12687002	CHEMBL60294
CCOC(=O)C1(CCCN(CC=C)C1C)C2=CC=CC(=C2)O	1	44303677	CHEMBL300357
CCOC(=O)C1(CCCN(CC2CC2)C1C)C3=CC=CC(=C3)O	1	44303661	CHEMBL293655
CCOC(=O)C1(CCCN(C)C1C)C2=CC=CC(=C2)O	1	44303768	CHEMBL303278
CC(C)CC(NC(=O)C(CC1=CC=CC=C1)NC(=O)CNC(=O)CNC(=O)C(N)CC2=CC=C(O)C=C2)C(=O)NC(CCCN=C(N)N)C(=O)NC(CCCN=C(N)N)C(=O)NC(CC3=C[NH]C4=CC=CC=C34)C(=O)NC(CCCN=C(N)N)C(=O)N5CCCC5C(=O)NC(CCCCN)C(O)=O	1	73345747	CHEMBL2373009
CCC(C)C(NC(=O)C(CCCN=C(N)N)NC(=O)C(CCCN=C(N)N)NC(=O)C(CC(C)C)NC(=O)C(CC1=CC=CC=C1)NC(=O)CNC(=O)CNC(=O)C(N)CC2=CC=C(O)C=C2)C(=O)NC(CCCN=C(N)N)C(=O)N3CCCC3C(=O)NC(CCCCN)C(=O)NC(CC(C)C)C(=O)NC(CCCCN)C(=O)NC(CC4=C[NH]C5=CC=CC=C45)C(=O)NC(CC(O)=O)C(=O)NC(CC(N)=O)C(=O)NC(CCC(O)=O)C(O)=O	1	70685720	CHEMBL2028997
CCC(C)C(NC(=O)C(CCCNC(N)=N)NC(=O)C(CCCNC(N)=N)NC(=O)C(CC(C)C)NC(=O)C(CC1=CC=CC=C1)NC(=O)CNC(=O)CNC(=O)C(N)CC2=CC=C(O)C=C2)C(=O)NC(CCCNC(N)=N)C(=O)N3CCCC3C(=O)NC(CCCCN)C(O)=O	1		CHEMBL438223
CC(C)CC(NC(=O)C(CC1=C[NH]C2=CC=CC=C12)NC(=O)CNC(=O)CNC(=O)C(N)CC3=CC=C(O)C=C3)C(=O)NC(CCCN=C(N)N)C(=O)NC(CCCN=C(N)N)C(=O)NC(CC4=C[NH]C5=CC=CC=C45)C(=O)NC(CCCN=C(N)N)C(=O)N6CCCC6C(=O)NC(CCCCN)C(O)=O	1	73350321	CHEMBL2373008
CCC(C)C(NC(=O)C(CCCN=C(N)N)NC(=O)C(CCCN=C(N)N)NC(=O)C(CC(C)C)NC(=O)C(CC1=CC=CC=C1)NC(=O)CNC(=O)CNC(=O)C(N)CC2=CC=C(O)C=C2)C(=O)NC(CCCN=C(N)N)C(=O)N3CCCC3C(=O)NC(CCCCN)C(O)=O	1	10351514	CHEMBL384584
CC(C)CC(NC(=O)C(CC1=C[NH]C2=CC=CC=C12)NC(=O)CNC(=O)C(CC3=C[NH]C4=CC=CC=C34)NC(=O)C(N)CC5=CC=C(O)C=C5)C(=O)NC(CCCN=C(N)N)C(=O)NC(CCCN=C(N)N)C(=O)NC(CC6=C[NH]C7=CC=CC=C67)C(=O)NC(CCCN=C(N)N)C(=O)N8CCCC8C(=O)NC(CCCCN)C(O)=O	1	73351837	CHEMBL2373013
CN(CC(O)=O)C(=O)C(CC1=CC=CC=C1)NC(=O)C(CC[S+](C)[O-])NC(=O)C(N)CC2=CC=C(O)C=C2	1		CHEMBL2372401
CC(NC(=O)C(N)CC1=CC=C(O)C=C1)C(=O)NC(CC2=CC=CC=C2)C(=O)NCC(N)=O	1	5487533	CHEMBL290737
C[S+]([O-])CCC(NC(=O)C(CC1=CC=C(O)C=C1)N=C(N)N)C(=O)NC(CC2=CC=CC=C2)C(=O)NCC(N)=O	1		CHEMBL2372402
COC(=O)CN(C)C(=O)C(CC1=CC=CC=C1)NC(=O)C(CC[S+](C)[O-])NC(=O)C(CC2=CC=C(O)C=C2)N=C(N)N	1		CHEMBL2372395
CN(CC(N)=O)C(=O)C(CC1=CC=CC=C1)NC(=O)C(CC[S+](C)[O-])NC(=O)C(N)CC2=CC=C(O)C=C2	1		CHEMBL2372394
COC(=O)CNC(=O)C(CC1=CC=CC=C1)NC(=O)C(CC[S+](C)[O-])NC(=O)C(CC2=CC=C(O)C=C2)N=C(N)N	1		CHEMBL2372403
CC(NC(=O)C(CC1=CC=CC=C1)NC(=O)C(CC[S+](C)[O-])NC(=O)C(N)CC2=CC=C(O)C=C2)C(O)=O	1		CHEMBL2372393
C[S+]([O-])CCC(NC(=O)C(N)CC1=CC=C(O)C=C1)C(=O)NC(CC2=CC=CC=C2)C(=O)NCC(N)=O	1		CHEMBL2372390
COC(=O)C(C)NC(=O)C(CC1=CC=CC=C1)NC(=O)C(CC[S+](C)[O-])NC(=O)C(N)CC2=CC=C(O)C=C2	1		CHEMBL2372392
COC(=O)CN(C)C(=O)C(CC1=CC=CC=C1)NC(=O)C(CC[S+](C)[O-])NC(=O)C(N)CC2=CC=C(O)C=C2	1		CHEMBL2372400
CC(NC(=O)C(CC1=CC=CC=C1)NC(=O)C(CC[S+](C)[O-])NC(=O)C(N)CC2=CC=C(O)C=C2)C(N)=O	1		CHEMBL2372391
CNC(=N)NC(CC1=CC=C(O)C=C1)C(=O)NC(CC[S+](C)[O-])C(=O)NC(CC2=CC=CC=C2)C(=O)NC(C)C(=O)OC	1		CHEMBL2372389
COC(=O)CNC(=O)C(CC1=CC=CC=C1)NC(=O)C(CC[S+](C)[O-])NC(=O)C(N)CC2=CC=C(O)C=C2	1		CHEMBL2372387
C[S+]([O-])CCC(NC(=O)C(N)CC1=CC=C(O)C=C1)C(=O)NC(CC2=CC=CC=C2)C(=O)NCC(O)=O	1		CHEMBL2372388
CC(C)(O)C1CC23CCC1(OCCF)C4OC5=C6C(=CC=C5O)CC2N(CCC346)CC7CC7	1	90644873	CHEMBL3291214
CC(C)(C)C(C)(O)C1CC23CCC1(OCCF)C4OC5=C6C(=CC=C5O)CC2N(CCC346)CC7CC7	1	90644874	CHEMBL3291215
CN1CCC23C4OC5=C2C(=CC=C5O)CC1C36CC(C(C)(O)CCC7=CC=CC=C7)C4(OCCF)C=C6	1	90644875	CHEMBL3291216
CC1(CCCN(CCC2=CC=CC=C2)C1)C3=CC=CC(=C3)O	1	201701	CHEMBL150967
CC1(CCCN(CC=C)C1)C2=CC=CC(=C2)O	1	201687	CHEMBL151270
CC1(CCCN(CC2CC2)C1)C3=CC=CC(=C3)O	1	13615888	CHEMBL346163
CN1CCCC(C)(C1)C2=CC=CC(=C2)O	1	13615882/13615883	CHEMBL359154
CCC1C2N(CCC1(C)C3=CC(=CC=C3C2=O)O)CC4CC4	1	44366629	CHEMBL149414
CCC(=O)N(C1CCN(CCC2=CC=CC=C2)CC1C)C3=CC=CC=C3	1	3041260	CHEMBL12391
CN1CCC23C4OC5=C(O)C=CC(=C25)CC1C3(O)CCC4NC(=O)CNC(=O)CNC(=O)CCC(=O)NCC(=O)NCC(=O)NC6CCC7(O)C8CC9=C%10C(=C(O)C=C9)OC6C7%10CCN8C	1	118718761	CHEMBL3350136
CN1CCC23C4OC5=C(O)C=CC(=C25)CC1C3(O)CCC4NC(=O)CNC(=O)CCC(=O)NCC(=O)NC6CCC7(O)C8CC9=C%10C(=C(O)C=C9)OC6C7%10CCN8C	1	118718758	CHEMBL3350133
OC1=C2OC3C(CCC4(O)C5CC(=C2C34CCN5CC6CC6)C=C1)NC(=O)CNC(=O)CNC(=O)CNC(=O)CCC(=O)NCC(=O)NCC(=O)NCC(=O)NC7CCC8(O)C9CC%10=C%11C(=C(O)C=C%10)OC7C8%11CCN9CC%12CC%12	1	118718762	CHEMBL3350137
CN1CCC23C4OC5=C(O)C=CC(=C25)CC1C3(O)CCC4NC(C)=O	1	118718764	CHEMBL3350139
OC1=C2OC3C(CCC4(O)C5CC(=C2C34CCN5CC6CC6)C=C1)NC(=O)CNC(=O)CNC(=O)CCC(=O)NCC(=O)NCC(=O)NC7CCC8(O)C9CC%10=C%11C(=C(O)C=C%10)OC7C8%11CCN9CC%12CC%12	1	15819291	CHEMBL3350130
CN1CCC23C4OC5=C(O)C=CC(=C25)CC1C3(O)CCC4NC(=O)CNC(=O)CNC(=O)CNC(=O)CCC(=O)NCC(=O)NCC(=O)NCC(=O)NC6CCC7(O)C8CC9=C%10C(=C(O)C=C9)OC6C7%10CCN8C	1	118718755	CHEMBL3350128
OC1=C2OC3C(CCC4(O)C5CC(=C2C34CCN5CC6CC6)C=C1)NC(=O)CCC(=O)NC7CCC8(O)C9CC%10=C%11C(=C(O)C=C%10)OC7C8%11CCN9CC%12CC%12	1	101880775	CHEMBL3350129
OC1=C2OC3C(CCC4(O)C5CC(=C2C34CCN5CC6CC6)C=C1)NC(=O)CNC(=O)CCC(=O)NCC(=O)NC7CCC8(O)C9CC%10=C%11C(=C(O)C=C%10)OC7C8%11CCN9CC%12CC%12	1	118718763	CHEMBL3350138
CC(=O)NC1CCC2(O)C3CC4=C5C(=C(O)C=C4)OC1C25CCN3CC6CC6	1	14845809	CHEMBL610018
CN1CCC23C4OC5=C(O)C=CC(=C25)CC1C3(O)CCC4NC(=O)CCC(=O)NC6CCC7(O)C8CC9=C%10C(=C(O)C=C9)OC6C7%10CCN8C	1	118718759	CHEMBL3350134
O=C(CC1=CC=CC=C1)N2CCN(CC3=CC=CC=C3)C4CCCC(C24)N5CCCC5	1	90645382	CHEMBL3298904
ClC1=CC=C(CC(=O)N2CCN(CC3=CC=CC=C3)C4CCCC(C24)N5CCCC5)C=C1Cl	1	90645383	CHEMBL3299002
O=C(CC1=CC=CC=C1)N2CCNC3CCCC(C23)N4CCCC4	1	90645384	CHEMBL3299003
ClC1=CC=C(CC(=O)N2CCNC3CCCC(C23)N4CCCC4)C=C1Cl	1	90645385	CHEMBL3299004
COC(=O)N1CCN(C2C(CCCC12)N3CCCC3)C(=O)CC4=CC=C(Cl)C(=C4)Cl	1	90645386	CHEMBL3299005
CCN(CC)C(=O)C1=CC=C(C=C1)C(N2CCNCC2)C3=CC4=C(C=C[NH]4)C=C3	1	10762996	CHEMBL2112649
OC1=CC(=CC=C1)C23CCCC(N(CCC4=CC=CC=C4)CC2)C3=O	1	16756731	CHEMBL2113282
COC(=O)C1CC(OC(=O)C=C)C(=O)C2C1(C)CCC3C(=O)OC(CC23C)C4=COC=C4	1	118713122	CHEMBL3330663
COC(=O)C1CC(OC(=O)C=C(C)C)C(=O)C2C1(C)CCC3C(=O)OC(CC23C)C4=COC=C4	1	118713123	CHEMBL3330664
COC(=O)C1CC(OC(=O)CC(C)=C)C(=O)C2C1(C)CCC3C(=O)OC(CC23C)C4=COC=C4	1	118713124	CHEMBL3330665
COC(=O)C1CC(OC(=O)/C=C/C)C(=O)C2C1(C)CCC3C(=O)OC(CC23C)C4=COC=C4	1	118713125	CHEMBL3330666
COC(=O)C1CC(OC(=O)CC=C)C(=O)C2C1(C)CCC3C(=O)OC(CC23C)C4=COC=C4	1	118713126	CHEMBL3330667
COC(=O)C1CC(OC(=O)C(/C)=C/C)C(=O)C2C1(C)CCC3C(=O)OC(CC23C)C4=COC=C4	1	118713127	CHEMBL3330668
COC(=O)C1CC(OC(=O)C(C)C=C)C(=O)C2C1(C)CCC3C(=O)OC(CC23C)C4=COC=C4	1	118713128	CHEMBL3330669
COC(=O)C1CC(OC(=O)/C=C/C2=CC=CC=C2)C(=O)C3C1(C)CCC4C(=O)OC(CC34C)C5=COC=C5	1	118713129	CHEMBL3330670
COC(=O)C1CC(OC(=O)/C=C/C2=CC=CC=C2OC)C(=O)C3C1(C)CCC4C(=O)OC(CC34C)C5=COC=C5	1	118713130	CHEMBL3330671
COC(=O)C1CC(OC(=O)/C=C/C2=CC=C(OC)C=C2)C(=O)C3C1(C)CCC4C(=O)OC(CC34C)C5=COC=C5	1	118713131	CHEMBL3330672
COC(=O)C1CC(OC(=O)/C=C/C2=CC(=CC=C2OC)OC)C(=O)C3C1(C)CCC4C(=O)OC(CC34C)C5=COC=C5	1	118713132	CHEMBL3330673
COC(=O)C1CC(OC(=O)/C=C/C2=C(OC)C=C(OC)C=C2)C(=O)C3C1(C)CCC4C(=O)OC(CC34C)C5=COC=C5	1	118713133	CHEMBL3330674
COC(=O)C1CC(OC(=O)/C=C/C2=CC(=C(OC)C(=C2)OC)OC)C(=O)C3C1(C)CCC4C(=O)OC(CC34C)C5=COC=C5	1	118713134	CHEMBL3330675
COC(=O)C1CC(OC(=O)/C=C/C2=CC=C3OCOC3=C2)C(=O)C4C1(C)CCC5C(=O)OC(CC45C)C6=COC=C6	1	118713135	CHEMBL3330676
COC(=O)C1CC(OC(=O)/C=C/C2=CC=CC=C2[N+]([O-])=O)C(=O)C3C1(C)CCC4C(=O)OC(CC34C)C5=COC=C5	1	118713136	CHEMBL3330677
COC(=O)C1CC(OC(=O)/C=C/C2=CC=C(C=C2)[N+]([O-])=O)C(=O)C3C1(C)CCC4C(=O)OC(CC34C)C5=COC=C5	1	118713137	CHEMBL3330678
COC(=O)C1CC(OC(=O)/C=C/C2=CC=CC=C2C(F)(F)F)C(=O)C3C1(C)CCC4C(=O)OC(CC34C)C5=COC=C5	1	118713138	CHEMBL3330679
COC(=O)C1CC(OC(=O)/C=C/C2=CC=C(C=C2)C(F)(F)F)C(=O)C3C1(C)CCC4C(=O)OC(CC34C)C5=COC=C5	1	118713139	CHEMBL3330680
COC(=O)C1CC(OC(=O)/C=C/C2=CC(=CC=C2C(F)(F)F)C(F)(F)F)C(=O)C3C1(C)CCC4C(=O)OC(CC34C)C5=COC=C5	1	118713140	CHEMBL3330681
COC(=O)C1CC(OC(=O)/C=C/C2=CN=CC=C2)C(=O)C3C1(C)CCC4C(=O)OC(CC34C)C5=COC=C5	1	118713141	CHEMBL3330682
COC(=O)C1CC(OC(=O)/C=C/C2=CSC=C2)C(=O)C3C1(C)CCC4C(=O)OC(CC34C)C5=COC=C5	1	118713142	CHEMBL3330683
OC1(CCN(CCCC(C2=CC=C(F)C=C2)C3=CC=C(F)C=C3)CC1)C4=CC=C(Cl)C(=C4)C(F)(F)F	1	33630	CHEMBL47050
COC12CCC3(CC1C(C)(O)C(C)(C)C)C4CC5=CC=C(O)C6=C5C3(CCN4CC7CC7)C2O6	1	644073
CC(C)C(CN1CCC(C)(C(C)C1)C2=CC=CC(=C2)O)NC(=O)C3CC4=CC=C(O)C=C4CN3C	1	11016305	CHEMBL575508
CCOC(=O)C1(CCN(C)CC1)C2=CC=CC=C2	1	4058/5750	CHEMBL607/CHEMBL1701
COC12C=CC3(CC1C(C)OCC4=CC=CC=C4)C5CC6=CC=C(O)C7=C6C3(CCN5C)C2O7	1	71459962	CHEMBL2113671
CCOC(C)C1CC23C=CC1(OC)C4OC5=C6C(=CC=C5O)CC2N(C)CCC346	1	71461673	CHEMBL2113670
COC12CC3=C([NH]C4=CC=CC=C34)C5OC6=C(O)C=CC7=C6C15CCN(CC=C)C2C7	1	10905761	CHEMBL2113657
CCOC12CC3=C([NH]C4=CC=CC=C34)C5(CC)OC6=C(O)C=CC7=C6C15CCN(CCC8=CC=CC=C8)C2C7	1	71450938	CHEMBL2113658
CC(C)CCOC12CC3=C([NH]C4=C3C=CC=C4)C5(C)OC6=C(O)C=CC7=C6C15CCN(C)C2C7	1	10983368	CHEMBL2113655
COC12CC3=C([NH]C4=C3C=CC=C4)C5(C)OC6=C(O)C=CC7=C6C15CCN(C)C2C7	1	10862313	CHEMBL2113656
CCCOC12CC3=C(C4OC5=C(O)C=CC6=C5C14CCN(CC7CC7)C2C6)[N](CCC)C8=C3C=CC=C8	1	10973125	CHEMBL2113645
CCOC12CC3=C(OC4=CC=CC=C34)C5OC6=C(O)C=CC7=C6C15CCN(CC8CC8)C2C7	1	10343372	CHEMBL2113646
CCOC12CC3=C(OC4=CC=CC=C34)C5OC6=C(O)C=CC7=C6C15CCN(CC=C)C2C7	1	10960961	CHEMBL2113653
CCOC12CC3=C([NH]C4=CC=CC=C34)C5OC6=C(O)C=CC7=C6C15CCN(CC=C)C2C7	1	10907487	CHEMBL2113654
COC12CC3=C([NH]C4=CC=CC=C34)C5OC6=C(O)C=CC7=C6C15CCN(CC8CCCCC8)C2C7	1	11028040	CHEMBL2113651
COC12CC3=C(C4OC5=C(O)C=CC6=C5C14CCN(CC=C)C2C6)[N](C)C7=CC=CC=C37	1	10950697	CHEMBL2113662
OC1=C2OC3C4=C(CC5(OCC6=CC=CC=C6Cl)C7CC(=C2C35CCN7CC=C)C=C1)C8=CC=CC=C8[N]4CC9=CC=CC=C9Cl	1	11093508	CHEMBL2113663
CCCOC12CC3=C([NH]C4=C3C=CC=C4)C5(C)OC6=C(O)C=CC7=C6C15CCN(C)C2C7	1	11026381	CHEMBL2113652
CCCN1CCC23C4OC5=C(O)C=CC(=C25)CC1C3(CC6=C4[N](C)C7=CC=CC=C67)OC	1	11070025	CHEMBL2113660
OC1=C2OC3C4=C(CC5(OCC=C)C6CC(=C2C35CCN6CC=C)C=C1)C7=C(C=CC=C7)[N]4CC=C	1	11070872	CHEMBL2113661
CCCOC12CC3=C([NH]C4=C3C=CC=C4)C5(C)OC6=C(O)C=CC7=C6C15CCN(CC8CC8)C2C7	1	11059745	CHEMBL2113647
CCOC12CC3=C([NH]C4=C3C=CC=C4)C5(C)OC6=C(O)C=CC7=C6C15CCN(CC8CCC8)C2C7	1	10907313	CHEMBL2113659
CC(C)C1C2C3=C(CC(N1C)C4=CC=CC=C24)C=CC=C3	1	51004758	CHEMBL2112843
CC1NC2CC3=CC=CC=C3C1C4=CC=CC=C24	1	11139094	CHEMBL2112844
CN1C(CC2=CC=CC=C2)C3C4=C(CC1C5=CC=CC=C35)C=CC=C4	1	71450900	CHEMBL2112841
CC(C)CC1C2C3=C(CC(N1C)C4=CC=CC=C24)C=CC=C3	1	71449105	CHEMBL2112842
CN1C(CCCO)C2C3=C(CC1C4=CC=CC=C24)C=CC=C3	1	71458037	CHEMBL2112835
CC1C2C3=C(CC(N1C)C4=CC=CC=C24)C=CC=C3	1	51009928	CHEMBL2112838
CCC(C)C(NC(=O)C(CCCN=C(N)N)NC(=O)C(CCCN=C(N)N)NC(=O)C(CC(C)C)NC(=O)C(CC1=CC=CC=C1)NC(=O)C2CCCN2C(=O)CNC(=O)C(N)CC3=CC=C(O)C=C3)C(=O)NC(CCCN=C(N)N)C(=O)N4CCCC4C(=O)NC(CCCCN)C(N)=O	1	44324362	CHEMBL413729
CC(C)C(CN1CCC(C)(C(C)C1)C2=CC=CC(=C2)O)NC(=O)C3CC4=CC=C(O)C=C4CN3C(=O)CN(C)C	1	10951763	CHEMBL2112474
NC(=N)NC1=CC=C2[NH]C3=C(CC4(O)C5CC6=C7C(=C(O)C=C6)OC3C47CCN5CC8CC8)C2=C1	1		CHEMBL485832
CC(C)C(CN1CCC(C)(C(C)C1)C2=CC=CC(=C2)O)NC(=O)C3CC4=CC=C(O)C=C4CN3	1	10863573	CHEMBL2112475
CC(C)C(CN1CCC(C)(C(C)C1)C2=CC=CC(=C2)O)NC(=O)C3CC4=CC=C(O)C=C4CN3C(C)=O	1	11081733	CHEMBL2112472
CC(C)C(CN1CCC(C)(C(C)C1)C2=CC=CC(=C2)O)NCC3CC4=CC=C(O)C=C4CN3	1	11070421	CHEMBL2112473
CC(C)C(CN1CCC(C)(C(C)C1)C2=CC=CC(=C2)O)NC(=O)C(N)CC3=CC=C(O)C=C3	1	11102464	CHEMBL2111681
CN1C(CCNC(=O)C2=CSC=C2)CN=C(C3=CC=CC=C3F)C4=CC=CC=C14	1	73349647	CHEMBL2448130
CN1C(CCNC(=O)C2=CC=CS2)CN=C(C3=CC=CC=C3)C4=CC=CC=C14	1	73346599	CHEMBL2448128
CN1C(CCNC(=O)C2=CC=CS2)CN=C(C3=CC=CC=C3)C4=CC(=CC=C14)Cl	1	73352661	CHEMBL2448129
NC(=N)NCCC1=CC=C2[NH]C3=C(CC4(O)C5CC6=C7C(=C(O)C=C6)OC3C47CCN5CC8CC8)C2=C1	1		CHEMBL2112373
NC(=N)NCC1=CC=C2[NH]C3=C(CC4(O)C5CC6=C7C(=C(O)C=C6)OC3C47CCN5CC8CC8)C2=C1	1		CHEMBL2112374
CCCCC(=O)NC12CC3=C([NH]C4=CC=CC=C34)C5OC6=C(O)C=CC7=C6C15CCN(C)C2C7	1	71456258	CHEMBL2113381
CN1CCC23C4OC5=C(O)C=CC(=C25)CC1C3(CC6=C4[NH]C7=CC=CC=C67)NCCC8=CC=CC=C8	1	10435156	CHEMBL2113382
CN1CCC23C4OC5=C(O)C=CC(=C25)CC1C3(CC6=C4[NH]C7=CC=CC=C67)NC(=O)CC8=CC=CC=C8	1	10323346	CHEMBL2113379
CN1CCC23C4OC5=C(O)C=CC(=C25)CC1C3(CCCC6=CC=CC=C6)CC7=C4[NH]C8=CC=CC=C78	1	71461668	CHEMBL2113380
CN1CCC23C4OC5=C(O)C=CC(=C25)CC1C3(CC6=C4[NH]C7=CC=CC=C67)NCCCC8=CC=CC=C8	1	71456257	CHEMBL2113378
CN1CCC23C4OC5=C(O)C=CC(=C25)CC1C3(N)CC6=C4[NH]C7=CC=CC=C67	1	71461667	CHEMBL2113376
CCCCNC12CC3=C([NH]C4=CC=CC=C34)C5OC6=C(O)C=CC7=C6C15CCN(C)C2C7	1	71450932	CHEMBL2113377
CCNC12CC3=C([NH]C4=CC=CC=C34)C5OC6=C(O)C=CC7=C6C15CCN(C)C2C7	1	71452746	CHEMBL2113383
CCCCCCC(=O)NC12CC3=C([NH]C4=CC=CC=C34)C5OC6=C(O)C=CC7=C6C15CCN(C)C2C7	1	71456256	CHEMBL2113372
CN1CCC23C4OC5=C(O)C=CC(=C25)CC1C3(CC6=C4[NH]C7=CC=CC=C67)NC(=O)CCC8=CC=CC=C8	1	71458065	CHEMBL2113373
CC(CN1CC2=CC=CC=C2CC1C(=O)NCC(=O)NCC3=NC4=CC=CC=C4[NH]3)CC5=C(C)C=C(O)C=C5C	1	73347271	CHEMBL2375157
CN1CCC23C4OC5=CC=CC(=C25)CC1C3(CCC4=O)NC(=O)/C=C/C6=CC=CC=C6Cl	1	71456262	CHEMBL2113666
OC12CCC(=O)C3OC4=C(OC(=O)CCCCCCCCC(=O)OC5=CC=C6CC7C8CCCCC8(CCN7CC9CCC9)C6=C5)C=CC%10=C4C13CCN(CC=C)C2C%10	1	71452742	CHEMBL2113275
COC1OC(OC)C(O)(C1O)C2CC3(C)C(CCC4(C)C(CC(OC(C)=O)C(=O)C34)C(=O)OC)C(=O)O2	1	11466688	CHEMBL560302
COC1OC(OC)C(O)(C1O)C2CC(=O)C3CCC4(C)C(CC(OC(C)=O)C(=O)C4C3(C)C2)C(=O)OC	1	71454521	CHEMBL2113369
COC1CC(C2CC3(C)C(CCC4(C)C(CC(OC(C)=O)C(=O)C34)C(=O)OC)C(=O)O2)C(OC)O1	1	16748227	CHEMBL2113278
COC12CCC3(CC1CNC(=O)/C=C/C4=CC=CC=C4C)C5CC6=CC=C(O)C7=C6C3(CCN5C)C2O7	1	71449133	CHEMBL2113304
COC12CCC3(CC1CNC(=O)/C=C/C4=CC=CC=C4Cl)C5CC6=CC=C(O)C7=C6C3(CCN5C)C2O7	1	71461666	CHEMBL2113305
COC1=CC=C(\C=C\C(=O)NCC2CC34CCC2(OC)C5OC6=C7C(=CC=C6OC)CC3N(C)CCC457)C=C1	1	71459950	CHEMBL2113302
COC12CCC3(CC1CNC(=O)/C=C/C4=CC=CC=C4)C5CC6=CC=C(O)C7=C6C3(CCN5C)C2O7	1	71461665	CHEMBL2113303
COC1=CC=C2CC3N(C)CCC45C(OC1=C24)C6(CCC35CC6CNC(=O)/C=C/C7=CC=CC=C7[N+]([O-])=O)OC	1	71450926	CHEMBL2113300
COC1=CC=CC=C1\C=C\C(=O)NCC2CC34CCC2(OC)C5OC6=C7C(=CC=C6OC)CC3N(C)CCC457	1	71459949	CHEMBL2113301
COC1=CC=C2CC3N(C)CCC45C(OC1=C24)C6(CCC35CC6CNC(=O)/C=C/C7=CC=C(C=C7)[N+]([O-])=O)OC	1	71461664	CHEMBL2113299
COC12CCC3(CC1CNC(=O)/C=C/C4=CC=C(C=C4)[N+]([O-])=O)C5CC6=CC=C(O)C7=C6C3(CCN5C)C2O7	1	71454514	CHEMBL2113308
COC12CCC3(CC1CNC(=O)/C=C/C4=CC=C(C)C=C4)C5CC6=CC=C(O)C7=C6C3(CCN5C)C2O7	1	71458063	CHEMBL2113306
COC12CCC3(CC1CNC(=O)/C=C/C4=CC=C(Cl)C=C4)C5CC6=CC=C(O)C7=C6C3(CCN5C)C2O7	1	71459951	CHEMBL2113307
COC1=CC=C2CC3N(C)CCC45C(OC1=C24)C6(CCC35CC6CNC(=O)/C=C/C7=CC=CC=C7)OC	1	71450925	CHEMBL2113294
COC12C=CC3(C4CN(CC14)C(=O)/C=C/C5=CC=CC=C5C)C6CC7=C8C(=C(O)C=C7)OC2C38CCN6C	1	71454517	CHEMBL2113313
COC12C=CC3(C4CN(CC14)C(=O)/C=C/C5=CC=C(C)C=C5)C6CC7=C8C(=C(O)C=C7)OC2C38CCN6C	1	71458064	CHEMBL2113314
COC12CCC3(CC1CNC/C=C/C4=CC=CC=C4)C5CC6=CC=C(O)C7=C6C3(CCN5C)C2O7	1	71459952	CHEMBL2113311
COC12CCC3(CC1CNC/C=C/C4=CC=C(Cl)C=C4)C5CC6=CC=C(O)C7=C6C3(CCN5C)C2O7	1	71450927	CHEMBL2113312
COC1=CC=C2CC3N(C)CCC45C(OC1=C24)C6(CCC35CC6CNC/C=C/C7=CC=CC=C7)OC	1	71454515	CHEMBL2113309
COC1=CC=C2CC3N(C)CCC45C(OC1=C24)C6(CCC35CC6CNC/C=C/C7=CC=C(Cl)C=C7)OC	1	71454516	CHEMBL2113310
COC1=CC=C2CC3N(C)CCC45C(OC1=C24)C6(CCC35CC6CNC(=O)/C=C/C7=CC=C(C)C=C7)OC	1	71461663	CHEMBL2113297
COC1=CC=C2CC3N(C)CCC45C(OC1=C24)C6(CCC35CC6CNC(=O)/C=C/C7=CC=C(Cl)C=C7)OC	1	71459948	CHEMBL2113298
COC1=CC=C2CC3N(C)CCC45C(OC1=C24)C6(CCC35CC6CNC(=O)/C=C/C7=CC=CC=C7C)OC	1	71454513	CHEMBL2113295
COC1=CC=C2CC3N(C)CCC45C(OC1=C24)C6(CCC35CC6CNC(=O)/C=C/C7=CC=CC=C7Cl)OC	1	71459947	CHEMBL2113296
CC1C2N(CCC1(C)C3=CC(=CC=C3C2=O)O)CC4CC4	1	3054741	CHEMBL2107292
CSCCC(NC(=O)C(CC1=CC=CC=C1)NC(=O)CNC(=O)C(C)NC(=O)C(N)CC2=CC=C(O)C=C2)C(=O)NC(C(C)O)C(O)=O	1	44269208	CHEMBL14036
CSCCC(NC(=O)C(N)CC1=CC=C(O)C=C1)C(=O)NCC(=O)NC(CC2=CC=CC=C2)C(=O)N3CCCC3C(N)=O	1	13174933	CHEMBL13894
CC(NC(=O)C(N)CC1=CC=C(O)C=C1)C(=O)NCC(=O)N(C)C(CC2=CC=CC=C2)C(=O)NC(CC[S](C)=O)C(O)=O	1	44269159
CSCCC(NC(=O)C(N)CC1=CC=C(O)C=C1)C(=O)NCC(=O)NC(C)CC(C)C	1	44269209	CHEMBL280274
CSCCC(NC(=O)C(CC1=CC=CC=C1)NC(=O)CNC(=O)CNC(=O)C(N)CC2=CC=C(O)C=C2)C(=O)NC(C(C)O)C(O)=O	1	11787240	CHEMBL14204
COC(=O)N1CCN(C(CN2CCCC2)C1)C(=O)CC3=CC=C(Cl)C(=C3)Cl	1	3505	CHEMBL603370		NCGC00389235-01
CCC(=O)N(C1=CC=CC=C1)C2(CCN(CCC3=CC=CC=C3)CC2C)C(=O)OC	1	10070040	CHEMBL28198
CC(C)CC1NC(=O)C(CC2=CC=CC=C2)NC(=O)CNC(=O)C(CCNC1=O)NC(=O)C(N)CC3=CC=C(O)C=C3.CC(O)=O	1	73354741	CHEMBL2372203
CCC(NC(=O)C(N)CC1=CC=C(O)C=C1)C(=O)NCC(=O)NC(CC2=CC=CC=C2)C(=O)NC(CC(C)C)C(N)=O.CC(O)=O	1	73354737	CHEMBL2372198
CC(O)=O.NC(CC1=CC=C(O)C=C1)C(=O)NC2CCCCNC(=O)C(CC3=CC=CC=C3)NC(=O)CNC2=O	1	73353231	CHEMBL2372200
CC(C)CC1NC(=O)C(CC2=CC=CC=C2)NC(=O)CNC(=O)C(CCCNC1=O)NC(=O)C(N)CC3=CC=C(O)C=C3.CC(O)=O	1	73353233	CHEMBL2372201
CC(C)CC(NC(=O)C(CC1=CC=CC=C1)NC(=O)CNC(=O)C(C)NC(=O)C(N)CC2=CC=C(O)C=C2)C(N)=O.CC(O)=O	1	71308736	CHEMBL2372197
CC(C)CC1NC(=O)C(CC2=CC=CC=C2)NC(=O)CNC(=O)C(CNC1=O)NC(=O)C(N)CC3=CC=C(O)C=C3.CC(O)=O	1	73354739	CHEMBL2372202
CC(C)CC1NC(=O)C(CC2=CC=CC=C2)NC(=O)CNC(=O)C(CCCCNC1=O)NC(=O)C(N)CC3=CC=C(O)C=C3.CC(O)=O	1	73351749	CHEMBL2372207
CCCC(NC(=O)C(N)CC1=CC=C(O)C=C1)C(=O)NCC(=O)NC(CC2=CC=CC=C2)C(=O)NC(CC(C)C)C(N)=O.CC(O)=O	1	73345652	CHEMBL2372199
CCCCC(NC(=O)C(N)CC1=CC=C(O)C=C1)C(=O)NCC(=O)NC(CC2=CC=CC=C2)C(=O)NC(CC(C)C)C(N)=O.CC(O)=O	1	73348665	CHEMBL2372210
OC1=C(Br)C=C(Br)C=C1C(=O)NC2=CC(=CC=C2)C(F)(F)F	1	20906	CHEMBL283552
CC1(OC2N3C1OC(C)(C3OC2(C)C4=CC=C(O)C=C4)C5=CC=C(O)C=C5)C6=CC=C(O)C=C6	1	118715619	CHEMBL3338872
CC1(OC2N3C(COC13)OC2(C)C4=CC=CC=C4O)C5=CC=CC=C5O	1	118715620	CHEMBL3338873
CC1(OC2COC3N2C1OC3(C)C4=CC=C(O)C=C4)C5=CC=C(O)C=C5	1	118715623	CHEMBL3338877
CC1(OC2COC3COC1N23)C4=CC=CC=C4O	1	118715627	CHEMBL3338881
CC1(OC2N3C1OC(C)(C3OC2(C)C4=CC=CC=C4O)C5=CC=CC=C5O)C6=CC=CC=C6O	1	118715614	CHEMBL3338867
CC1(OC2COC3COC1N23)C4=CC=C(O)C=C4	1	118715629	CHEMBL3338883
NC(=N)NCCNC(=O)C1(CCN(CC1)CC2=CC=CC=C2)NC3=CC=CC=C3	1		CHEMBL3361425
NC(=N)NCC(=O)NCC1(CCN(CC1)CC2=CC=CC=C2)CC3=CC=CC4=CC=CC=C34	1		CHEMBL3361433
NC(=N)NCC(=O)NCC1(CCN(CC1)CC2=CC=CC=C2)NC3=CC=CC4=CC=CC=C34	1		CHEMBL3361418
COC1=CC(=CC(=C1)NC2(CCN(CC2)CC3=CC=CC=C3)CNC(=O)CNC(N)=N)OC	1		CHEMBL3361419
NC(=N)NCC(=O)NCC1(CCN(CC1)CC2=CC=CC=C2)CC3=CC=CC=C3	1		CHEMBL3361423
CC(=N)NCCCC(NC(=O)C12CC3CC(CC(C3)C1)C2)C(=O)NC(CC4=CC=CC=C4)C(N)=O	1		CHEMBL3360829
NC(CCCNC(N)=N)C(=O)NCC1(CCN(CC1)CC2=CC=CC=C2)NC3=CC=CC=C3	1		CHEMBL3360832
NC(=N)NCC(=O)NCC1(CCN(CC1)CC2=CC=CC=C2)NC3=CC=CC=C3	1		CHEMBL3361416
CN1CCC2(CC1CC(=O)C2)C3=CC=CC(=C3)O	1	44285482	CHEMBL38791
CN1CCC23C4OC5=C(O)C=CC(=C25)CC1C3(CCC4=O)NC(=O)CSSCC(=O)NC67CCC(=O)C8OC9=C(O)C=CC%10=C9C68CCN(C)C7C%10	1	44287020	CHEMBL41098
OC1=C2OC3C(=O)CCC4(NC(=O)CSSCC(=O)NC56CCC(=O)C7OC8=C(O)C=CC9=C8C57CCN(CC%10CC%10)C6C9)C%11CC(=C2C34CCN%11CC%12CC%12)C=C1	1	44287225	CHEMBL290701
CCC(C)C(NC(=O)C(CCCN=C(N)N)NC(=O)C(CCCN=C(N)N)NC(=O)C(CC(C)C)NC(=O)C(CC1=CC=CC=C1)NC(=O)CNC(=O)C(CC(O)=O)NC(=O)C(N)CC2=CC=C(O)C=C2)C(=O)NC(CCCN=C(N)N)C(=O)N3CCCC3C(=O)NC(CCCCN)C(=O)NC(CC(C)C)C(=O)NC(CCCCN)C(N)=O	1	73348434	CHEMBL2369874
CCC(C)C(NC(=O)C(CCCN=C(N)N)NC(=O)C(CCCN=C(N)N)NC(=O)C(CN=C(N(C)C)N(C)C)NC(=O)C(CC1=CC=CC=C1)NC(=O)CNC(=O)C(CC(O)=O)NC(=O)C(N)CC2=CC=C(O)C=C2)C(=O)NC(CCCN=C(N)N)C(=O)N3CCCC3C(=O)NC(CCCCN)C(=O)NC(CC(C)C)C(=O)NC(CCCCN)C(N)=O	1	73354507	CHEMBL2369885
CCC(C)C(NC(=O)C(CCCN=C(N)N)NC(=O)C(CCCN=C(N)N)NC(=O)C1CNC(=O)CC(NC(=O)C(N)CC2=CC=C(O)C=C2)C(=O)NCC(=O)NC(CC3=CC=CC=C3)C(=O)N1)C(=O)NC(CCCN=C(N)N)C(=O)N4CCCC4C(=O)NC(CCCCN)C(=O)NC(CC(C)C)C(=O)NC(CCCCN)C(N)=O	1	73348437	CHEMBL2369883
CCC(C)C(NC(=O)C(CCCN=C(N)N)NC(=O)C(CCCN=C(N)N)NC(=O)C(CCCN=C(N(C)C)N(C)C)NC(=O)C(CC1=CC=CC=C1)NC(=O)CNC(=O)C(CC(O)=O)NC(=O)C(N)CC2=CC=C(O)C=C2)C(=O)NC(CCCN=C(N)N)C(=O)N3CCCC3C(=O)NC(CCCCN)C(=O)NC(CC(C)C)C(=O)NC(CCCCN)C(N)=O	1	73354505	CHEMBL2369873
CCC(C)C(NC(=O)C(CCCN=C(N)N)NC(=O)C(CCCN=C(N)N)NC(=O)C(CCN=C(N(C)C)N(C)C)NC(=O)C(CC1=CC=CC=C1)NC(=O)CNC(=O)C(CC(O)=O)NC(=O)C(N)CC2=CC=C(O)C=C2)C(=O)NC(CCCN=C(N)N)C(=O)N3CCCC3C(=O)NC(CCCCN)C(=O)NC(CC(C)C)C(=O)NC(CCCCN)C(N)=O	1	73348433	CHEMBL2369870
CCC(C)C(NC(=O)C(CCCN=C(N)N)NC(=O)C(CCCN=C(N)N)NC(=O)C1CCNC(=O)CC(NC(=O)C(N)CC2=CC=C(O)C=C2)C(=O)NCC(=O)NC(CC3=CC=CC=C3)C(=O)N1)C(=O)NC(CCCN=C(N)N)C(=O)N4CCCC4C(=O)NC(CCCCN)C(=O)NC(CC(C)C)C(=O)NC(CCCCN)C(N)=O	1	73350024	CHEMBL2369884
CCC(C)C(NC(=O)C(CCCN=C(N)N)NC(=O)C(CCCN=C(N)N)NC(=O)C1CCCNC(=O)CC(NC(=O)C(N)CC2=CC=C(O)C=C2)C(=O)NCC(=O)NC(CC3=CC=CC=C3)C(=O)N1)C(=O)NC(CCCN=C(N)N)C(=O)N4CCCC4C(=O)NC(CCCCN)C(=O)NC(CC(C)C)C(=O)NC(CCCCN)C(N)=O	1	25074835	CHEMBL2369871
COC1=C2C(=CC=C1O)CC3N(CCC24CC(=O)CCC34O)CC5CC5	1	44335064	CHEMBL104310
COC1=C2C(=CC=C1O)CC3N(CCC24CC(=O)CCC34OC)CC=C	1	44334658	CHEMBL317030
CCOC12CCC(=O)CC13CCN(CC4CC4)C2CC5=CC=C(O)C(=C35)OC	1	44334636	CHEMBL317269
CCCCOC1=C2C(=CC=C1O)CC3N(CCC24CC(=O)CCC34OC)CC5CC5	1	44334707	CHEMBL322195
COC1=C2C(=CC=C1O)CC3N(CCC24CC(=O)CCC34OC)CC5CC5	1	44335120	CHEMBL105665
CCC(C)C(NC(=O)C(CCCN=C(N)N)NC(=O)C(CCCN=C(N)N)NC(=O)C(CC(C)C)NC(=O)C(CC1=CC=CC=C1)NCCNC(=O)CNC(=O)C(N)CC2=CC=C(O)C=C2)C(=O)NC(CCCN=C(N)N)C(=O)N3CCCC3C(=O)NC(CCCCN)C(N)=O	1	71720342	CHEMBL2311022
CCC(C)C(NC(=O)C(CCCN=C(N)N)NC(=O)C(CCCN=C(N)N)NC(=O)C(CC(C)C)NC(=O)C(CC1=CC=CC=C1)NC(=O)CNC(=O)CNC(=O)C(N)CC2=CC=C(O)C=C2)C(=O)NC(CCCCN)CN3CCCC3C(=O)NC(CCCCN)C(N)=O	1	73353046	CHEMBL2370495
CCC(C)C(NCC(CCCCN)NC(=O)C(CCCN=C(N)N)NC(=O)C(CC(C)C)NC(=O)C(CC1=CC=CC=C1)NC(=O)CNC(=O)CNC(=O)C(N)CC2=CC=C(O)C=C2)C(=O)NC(CCCN=C(N)N)C(=O)N3CCCC3C(=O)NC(CCCCN)C(N)=O	1	10464136	CHEMBL2370494
CCC(C)C(CNC(CCCN=C(N)N)C(=O)N1CCCC1C(=O)NC(CCCCN)C(N)=O)NC(=O)C(CCCN=C(N)N)NC(=O)C(CCCN=C(N)N)NC(=O)C(CC(C)C)NC(=O)C(CC2=CC=CC=C2)NC(=O)CNC(=O)CNC(=O)C(N)CC3=CC=C(O)C=C3	1	73351578	CHEMBL2370496
CCC(C)C(NC(=O)C(CCCN=C(N)N)NC(=O)C(CCCN=C(N)N)NC(=O)C(CC(C)C)NC(=O)C(CC1=CC=CC=C1)NC(=O)CNC(=O)CNC(=O)C(N)CC2=CC=C(O)C=C2)C(=O)NC(CCCN=C(N)N)C(=O)N3CCCC3C(=O)NC(CCCCN)C(N)=O	1	10677974	CHEMBL216640
CCC(=O)N(C1CCN(CC1C)CC(O)C2=CC=CC=C2)C3=CC=CC=C3	1	9976187	CHEMBL121211
OC1=C2OC3C(=O)CCC4(NC(=O)/C=C/C5=CC=C(C=C5)[N+]([O-])=O)C6CC(=C2C34CCN6CC7CC7)C=C1	1	11849365	CHEMBL611136
COC1=C2OC3(C)C(=O)CCC4(NC(=O)/C=C/C5=CC=C(C=C5)[N+]([O-])=O)C6CC(=C2C34CCN6C)C=C1	1	44337264	CHEMBL320060
COC1=C2OC3(C)C(=O)CCC4(NC(=O)/C=C/C5=CC=C(C=C5)[N+]([O-])=O)C6CC(=C2C34CCN6CC7CC7)C=C1	1	44337160	CHEMBL327111
CN1CCC23C4=C5CC1C2(CCC(=O)C3(C)OC4=C(O)C=C5)NC(=O)/C=C/C6=CC=C(C=C6)[N+]([O-])=O	1	44337271	CHEMBL107164
COC1=C2OC3(C)C(=O)C=CC4(NC(=O)/C=C/C5=CC=C(C=C5)[N+]([O-])=O)C6CC(=C2C34CCN6C)C=C1	1	44337316	CHEMBL110666
CC12OC3=C(O)C=CC4=C3C15CCN(CC6CC6)C(C4)C5(CCC2=O)NC(=O)/C=C/C7=CC=C(C=C7)[N+]([O-])=O	1	44337275	CHEMBL108406
CN1CCC23C4=C5CC1C2(NC(=O)/C=C/C6=CC=C(C=C6)[N+]([O-])=O)C=CC(=O)C3(C)OC4=C(O)C=C5	1	44337273	CHEMBL323430
COC1=C2OC3(C)C(=O)C=CC4(NC(=O)/C=C/C5=CC=C(C=C5)[N+]([O-])=O)C6CC(=C2C34CCN6CC7CC7)C=C1	1	44337243	CHEMBL413258
COC1=C2OC3C(=O)CCC4(NC(=O)/C=C/C5=CC=C(C=C5)[N+]([O-])=O)C6CC(=C2C34CCN6CC7CC7)C=C1	1	11849246	CHEMBL610885
COC1=C2OC3C(=O)CCC4(NC(=O)/C=C/C5=CC=C(C=C5)[N+]([O-])=O)C6CC(=C2C34CCN6C)C=C1	1	44337269	CHEMBL106876
CC12OC3=C(O)C=CC4=C3C15CCN(CC6CC6)C(C4)C5(CCC2=O)NC(=O)CCC7=CC=C(C=C7)[N+]([O-])=O	1	44337274	CHEMBL105827
CC12OC3=C(O)C=CC4=C3C15CCN(CC6CC6)C(C4)C5(NC(=O)/C=C/C7=CC=C(C=C7)[N+]([O-])=O)C=CC2=O	1	44337164	CHEMBL106189
CC(C)C(NC(=O)C(NC(=O)C(CC(O)=O)NC(=O)C(CC1=CC=CC(=C1)F)NC(=O)C(C)NC(=O)C(N)CC2=CC=C(O)C=C2)C(C)C)C(=O)NCC(N)=O	1	44274482	CHEMBL279430
CC(C)C(NC(=O)C(NC(=O)C(CC(O)=O)NC(=O)C(CC1=CSC=N1)NC(=O)C(C)NC(=O)C(N)CC2=CC=C(O)C=C2)C(C)C)C(=O)NCC(N)=O	1	44457667	CHEMBL283802
CC(C)C(NC(=O)C(NC(=O)C(CC(O)=O)NC(=O)C(CC1=C(C)C(=C(C)C(=C1C)C)C)NC(=O)C(C)NC(=O)C(N)CC2=CC=C(O)C=C2)C(C)C)C(=O)NCC(N)=O	1	44274467	CHEMBL281634
CC(C)C(NC(=O)C(NC(=O)C(CC(O)=O)NC(=O)C(CC1=C(F)C(=C(F)C(=C1F)F)F)NC(=O)C(C)NC(=O)C(N)CC2=CC=C(O)C=C2)C(C)C)C(=O)NCC(N)=O	1	44274481	CHEMBL21893
CC(C)C(NC(=O)C(NC(=O)C(CC(O)=O)NC(=O)C(CC1=CC=C(F)C=C1)NC(=O)C(C)NC(=O)C(N)CC2=CC=C(O)C=C2)C(C)C)C(=O)NCC(N)=O	1	44274454	CHEMBL283330
CC(C)C(NC(=O)C(NC(=O)C(CC(O)=O)NC(=O)C(CC1=CC=CS1)NC(=O)C(C)NC(=O)C(N)CC2=CC=C(O)C=C2)C(C)C)C(=O)NCC(N)=O	1	44274615	CHEMBL21361
CC(C)C(NC(=O)C(NC(=O)C(CC(O)=O)NC(=O)C(CC1=NC=CC=C1)NC(=O)C(C)NC(=O)C(N)CC2=CC=C(O)C=C2)C(C)C)C(=O)NCC(N)=O	1	44274614	CHEMBL21603
CC(C)C(NC(=O)C(NC(=O)C(CC(O)=O)NC(=O)C(CC1=CC=C(C)C=C1)NC(=O)C(C)NC(=O)C(N)CC2=CC=C(O)C=C2)C(C)C)C(=O)NCC(N)=O	1	44457580	CHEMBL21623
CC(C)C(NC(=O)C(NC(=O)C(CC(O)=O)NC(=O)C(CC1=CN=CC=C1)NC(=O)C(C)NC(=O)C(N)CC2=CC=C(O)C=C2)C(C)C)C(=O)NCC(N)=O	1	44274561	CHEMBL22054
OC1=C2OC3C4=C(CC5(O)C6CC(=C2C35CCN6CC7CC7)C=C1)C8=C(C=CC=C8)[N]4CC9=CC=CC=C9N=C=S	1	44276292	CHEMBL26648
OC1=C2OC3C4=C(CC5(O)C6CC(=C2C35CCN6CC7CC7)C=C1)C8=C(C=CC=C8)[N]4CC9=CC=C(C=C9)N=C=S	1	44276293	CHEMBL282107
OC1=C2OC3C4=C(CC5(O)C6CC(=C2C35CCN6CC7CC7)C=C1)C8=C(C=CC=C8)[N]4CC9=CC=CC(=C9)NC(=O)CBr	1	44276269	CHEMBL282518
OC1=C2OC3C4=C(CC5(O)C6CC(=C2C35CCN6CC7CC7)C=C1)C8=C(C=CC=C8)[N]4CC9=CC=CC(=C9)N=C=S	1	44276213	CHEMBL280649
OC1=CC(=CC=C1)C23CCN(CC=C)C(CC4=C2C5=C([NH]4)C=CC=C5)C3	1	44285663	CHEMBL436351
CCCN1CCC2(CC1CC3=C2C4=C([NH]3)C=CC=C4)C5=CC=CC(=C5)O	1	44285813	CHEMBL288730
CN1CCC2(CC1CC3=C2C4=C([NH]3)C=CC5=CC=CC=C45)C6=CC=CC(=C6)O	1	44285318	CHEMBL39319
OC1=CC(=CC=C1)C23CCNC(CC4=C2C5=CC=CC=C5[NH]4)C3	1	44285830	CHEMBL290557
CCCCCN1CCC2(CC1CC3=C2C4=C([NH]3)C=CC=C4)C5=CC=CC(=C5)O	1	633053	CHEMBL288495
CN1CCC2(CC(CC1C2)NC(=O)CC3=CC=CC=C3)C4=CC=CC(=C4)O	1	44285841	CHEMBL430732
CN1CCC2(CC1C3=C(C2)[NH]C4=CC=CC=C34)C5=CC=CC(=C5)O	1	44285299	CHEMBL434203
OC1=CC(=CC=C1)C23CCN(CCC4=CC=CC=C4)C(CC5=C2C6=C([NH]5)C=CC=C6)C3	1	44285602	CHEMBL288803
CN1CCC2(CC1C3=C(C2)[NH]C4=C3C=CC5=CC=CC=C45)C6=CC=CC(=C6)O	1	44285669	CHEMBL40188
CN1CCC2(CC1CC3=C2C4=C([NH]3)C=CC=C4)C5=CC=CC(=C5)O	1	44285619	CHEMBL290301
OC1=CC(=CC=C1)C23CCN(CC4CC4)C(CC5=C2C6=C([NH]5)C=CC=C6)C3	1	44285680	CHEMBL38086
CN1CCC2(CC(CC1C2)NC(=O)C3=CC=CC=C3)C4=CC=CC(=C4)O	1	44285827	CHEMBL39886
CN1CCC2(CC1CC3=C2C4=C([NH]3)C5=C(C=CC=C5)C=C4)C6=CC=CC(=C6)O	1	44285302	CHEMBL289157
CN1CCC2(CC1C3=CC4=C(C=CC=C4)N=C3C2)C5=CC=CC(=C5)O	1	44285707	CHEMBL290095
CCCCCCN1CCC2(CC1CC3=C2C4=C([NH]3)C=CC=C4)C5=CC=CC(=C5)O	1	541313	CHEMBL39994
CCCCCCCN1CCC2(CC1CC3=C2C4=C([NH]3)C=CC=C4)C5=CC=CC(=C5)O	1	44285729	CHEMBL39531
OC1=CC(=CC=C1)C23CCN(CC4=CC=CC=C4)C(CC5=C2C6=C([NH]5)C=CC=C6)C3	1	44285715	CHEMBL38961
CCN1CCC2(CC1CC3=C2C4=C([NH]3)C=CC=C4)C5=CC=CC(=C5)O	1	44285815	CHEMBL288669
CCCCN1CCC2(CC1CC3=C2C4=C([NH]3)C=CC=C4)C5=CC=CC(=C5)O	1	44285812	CHEMBL288729
CN(C(CN1CCCC1)C2=CC=CC(=C2)N=C=S)C(=O)CC3=CC=C(Cl)C(=C3)Cl	1	127914	CHEMBL38521
CN(C(CN1CCCC1)C2=CC=C(C=C2)N=C=S)C(=O)CC3=CC=C(Cl)C(=C3)Cl	1	10026663	CHEMBL95654
CN(C(CN1CCCC1)C2=CC=CC(=C2)N)C(=O)CC3=CC=C(Cl)C(=C3)Cl	1	10456060/10456059	CHEMBL413530/CHEMBL542149
OC(=O)CNC(=O)C1=C2[NH]C3=C(CC4(O)C5CC6=C7C(=C(O)C=C6)OC3C47CCN5CC8CC8)C2=CC=C1	1	44353457	CHEMBL422258
NC(=N)NCCCC(NC(=O)C1=C2[NH]C3=C(CC4(O)C5CC6=C7C(=C(O)C=C6)OC3C47CCN5CC8CC8)C2=CC=C1)C(O)=O	1		CHEMBL334715
NCCCCC(NC(=O)C1=C2[NH]C3=C(CC4(O)C5CC6=C7C(=C(O)C=C6)OC3C47CCN5CC8CC8)C2=CC=C1)C(O)=O	1	44353390	CHEMBL335936
OC(=O)CC(NC(=O)C1=C2[NH]C3=C(CC4(O)C5CC6=C7C(=C(O)C=C6)OC3C47CCN5CC8CC8)C2=CC=C1)C(O)=O	1	44353454	CHEMBL334970
NCCCC(NC(=O)C1=C2[NH]C3=C(CC4(O)C5CC6=C7C(=C(O)C=C6)OC3C47CCN5CC8CC8)C2=CC=C1)C(O)=O	1	44353391	CHEMBL132897
OC(=O)C1=C2[NH]C3=C(CC4(O)C5CC6=C7C(=C(O)C=C6)OC3C47CCN5CC8CC8)C2=CC=C1	1	44353468	CHEMBL132420
OC1=C2OC3C(CCC4(O)C5CC(=C2C34CCN5CC6CC6)C=C1)OCC7=CC=CC(=C7)N=C=S	1	44369629	CHEMBL154510
OC1=C2OC3C(CCC4(O)C5CC(=C2C34CCN5CC6CC6)C=C1)OCC7=CC=C(C=C7)N=C=S	1	44369365	CHEMBL352224
OC1=C2OC3C(CCC4(O)C5CC(=C2C34CCN5CC6CC6)C=C1)OCC7=CC=CC=C7CN=C=S	1	44369609	CHEMBL152327
OC1=C2OC3C(CCC4(O)C5CC(=C2C34CCN5CC6CC6)C=C1)OCC7=CC(=CC=C7)CN=C=S	1	44369383	CHEMBL152351
OC1=C2OC3C(CCC4(O)C5CC(=C2C34CCN5CC6CC6)C=C1)OCC7=CC=C(CN=C=S)C=C7	1	44369600	CHEMBL347674
OC1=C2OC3C(CCC4(O)C5CC(=C2C34CCN5CC6CC6)C=C1)OCC7=CC=CC=C7N=C=S	1	44369628	CHEMBL345208
CC(NC(=O)C(C)(N)CC1=C(C)C=C(O)C=C1C)C(=O)NCCCC2=CC=CC=C2	1	44382686	CHEMBL169183
CC(NC(=O)C(N)CC1=C(C)C=C(OCC2=CC=C(F)C=C2)C=C1C)C(=O)NCCCC3=CC=CC=C3	1	44382510	CHEMBL354641
CC(N(CC1CC1)C(=O)C(N)CC2=C(C)C=C(O)C=C2C)C(=O)NCCCC3=CC=CC=C3	1	10321585	CHEMBL353943
CC1=C(CC(N)C(=O)NC2CC3CCC(CC3)NC(=O)CC(NC(=O)C(CC4=CC=CC=C4)NC(=O)C(CC5=CC=CC=C5)NC2=O)C(N)=O)C(=CC(=C1)O)C	1		CHEMBL3355781
OC1CCC2CN(CCC23C1OC4=C(O)C=CC=C34)CC5CC5	1	44336430	CHEMBL323281
COC1=C2OC3C(=O)CCC4CN(CCC34C2=CC=C1)CC5CC5	1	10065022	CHEMBL321289
CN1CCC23C(CCC(=O)C2OC4=C(O)C=CC=C34)C1	1	44336449	CHEMBL324418
OC1=C2OC3CCCC4CN(CCC34C2=CC=C1)CC5CC5	1	44336365	CHEMBL104042
OC1=C2OC3C(=O)CCC4CN(CCC34C2=CC=C1)CC5CC5	1	10267592	CHEMBL106027
COC1=C2OC3C(O)CCC4CN(CCC34C2=CC=C1)CC5CC5	1	10246015	CHEMBL106085
CC1C2CC3=CC=C(O)C=C3C1(C)CCN2C	1	44342910	CHEMBL115917
CCCCCCCCN1CCC2(C)C(C)C1CC3=CC=C(O)C=C23	1	44342598	CHEMBL116738
CCCCN1CCC2(C)C(C)C1CC3=CC=C(O)C=C23	1	44342792	CHEMBL326571
CCCCCCCCCN1CCC2(C)C(C)C1CC3=CC=C(O)C=C23	1	44342597	CHEMBL326548
CCCN1CCC2(C)C(C)C1CC3=CC=C(O)C=C23	1	44342793	CHEMBL117319
CCCCCCN1CCC2(C)C(C)C1CC3=CC=C(O)C=C23	1	44342925	CHEMBL114123
CCCCCCCCCCN1CCC2(C)C(C)C1CC3=CC=C(O)C=C23	1	44342747	CHEMBL116354
CCN1CCC2(C)C(C)C1CC3=CC=C(O)C=C23	1	44342934/49796890	CHEMBL326103
CCCCCN1CCC2(C)C(C)C1CC3=CC=C(O)C=C23	1	44342741	CHEMBL324392
CC1C2CC3=CC=C(O)C=C3C1(C)CCN2	1	12371111	CHEMBL326370
CCCCCCCN1CCC2(C)C(C)C1CC3=CC=C(O)C=C23	1	44342661	CHEMBL114358
CC(NC(=O)C(N)CC1=CC=C(O)C=C1)C(=O)NCC(=O)NC(CC2=CC=CC=C2)C(=O)NCC(O)=O	1	44342728	CHEMBL113995
CN(C)CC1CCCCN1C(=O)CC2=CC=C3C(=O)CCCC3=C2	1	9797512	CHEMBL119524
CCC(C)C1NC(=O)C(CCCN=C(N)N)NC(=O)C(CCCN=C(N)N)NC(=O)C(CSCCSCC(NC(=O)C2CCCN2C(=O)C(CCCN=C(N)N)NC1=O)C(N)=O)NC(=O)C(CC3=CC=CC=C3)NC(=O)CNC(=O)CNC(=O)C(N)CC4=CC=C(O)C=C4	1	73356143	CHEMBL2370626
CCC(C)C1NC(=O)C(CCCN=C(N)N)NC(=O)C(CCCN=C(N)N)NC(=O)C(NC(=O)C(CC2=CC=CC=C2)NC(=O)CNC(=O)CNC(=O)C(N)CC3=CC=C(O)C=C3)C(C)(C)SCCSCC(NC(=O)C4CCCN4C(=O)C(CCCN=C(N)N)NC1=O)C(N)=O	1	73350104	CHEMBL2370628
CCC(C)C1NC(=O)C(CCCN=C(N)N)NC(=O)C(CCCN=C(N)N)NC(=O)C(NC(=O)C(CC2=CC=CC=C2)NC(=O)CNC(=O)CNC(=O)C(N)CC3=CC=C(O)C=C3)C(C)(C)SCCSC(C)(C)C(NC(=O)C4CCCN4C(=O)C(CCCN=C(N)N)NC1=O)C(N)=O	1	73350099	CHEMBL2370612
CCC(C)C1NC(=O)C(CCCN=C(N)N)NC(=O)C(CCCN=C(N)N)NC(=O)C(CSCCSC(C)(C)C(NC(=O)C2CCCN2C(=O)C(CCCN=C(N)N)NC1=O)C(N)=O)NC(=O)C(CC3=CC=CC=C3)NC(=O)CNC(=O)CNC(=O)C(N)CC4=CC=C(O)C=C4	1	73345484	CHEMBL2370631
OC1=C2OC3C(CCC4(O)C5CC(=C2C34CCN5CC6CC6)C=C1)OCC(=O)C7C8CC9CC(C8)CC7C9	1		CHEMBL423341
CNC(CC1=CC=C(O)C=C1)C(=O)NC2CSSC(C)(C)C(NC(=O)C(CC3=CC=CC=C3)NC2=O)C(O)=O	1	44358105	CHEMBL423903
CC1(C)SSCC(NC(=O)C2(N)CCC3=CC(=CC=C3C2)O)C(=O)NC(CC4=CC=CC=C4)C(=O)NC1C(O)=O	1	44358147	CHEMBL337265
CC1(C)SSCC(NC(=O)C2(N)CC3=CC=C(O)C=C3C2)C(=O)NC(CC4=CC=CC=C4)C(=O)NC1C(O)=O	1	44358227	CHEMBL136515
CC1(C)SSCC(NC(=O)C(C)(N)CC2=CC=C(O)C=C2)C(=O)NC(CC3=CC=CC=C3)C(=O)NC1C(O)=O	1	44358215	CHEMBL336019
CC1(C)SSCC(NC(=O)C2CC3=CC=C(O)C=C3CN2)C(=O)NC(CC4=CC=CC=C4)C(=O)NC1C(O)=O	1	44358228	CHEMBL136646
CC(C(N)C(=O)NC1C(=O)NCC(=O)NC(CC2=CC=CC=C2)C(=O)NC(C(O)=O)C(C)(C)SSC1(C)C)C3=C(C)C=C(O)C=C3C	1	10327277	CHEMBL50284
CC(C)C(NC(=O)C(NC(=O)C(CC(O)=O)NC(=O)C(CC1=CC=CC=C1)NC(=O)C(C)N)C(C)C)C(=O)NCC(N)=O	1	44294260	CHEMBL49581
CC(C)C(NC(=O)C(NC(=O)C(CC(O)=O)NC(=O)C(CC1=CC=CC=C1)NC(=O)C(C)NC(=O)C(N)C(C)C2=C(C)C=C(O)C=C2C)C(C)C)C(=O)NCC(N)=O	1	10417943	CHEMBL49507
OC1=C2OC3CC4=C([NH]C5=CC=CC=C45)C6C7CC(=C2C36CCN7CC8CC8)C=C1	1	10363496	CHEMBL418105
CCN(CC)C(=O)C1=CC=C(C=C1)C(N2CC(C)N(CC=C)CC2C)C3=CC=CC(=C3)O	1	10252438	CHEMBL69052
CCN(CC)C(=O)C1=CC=C(C=C1)C(N2CC(C)N(CC=C)CC2C)C3=CC=CC(=C3)OC	1	123924	CHEMBL13470
CC1CN(CCC1(C)C2=CC=CC(=C2)O)CC(CC3=CC=CC=C3)C(=O)NCC(O)=O	1	10137178	CHEMBL72850
CN(C(CN1CCCC1)C2=CC=CC=C2)C(=O)CC3=CC=CC=C3	1	190901	CHEMBL94734		NCGC00387053-01
CN(C(CN1CCCC1)C2=CC=CC=C2)C(=O)CC3=CC=C(C=C3)N=C=S	1	10339691	CHEMBL95726
CN(C(CN1CCCC1)C2=CC=CC=C2)C(=O)CC3=CC=CC(=C3)N=C=S	1	10022640	CHEMBL97246
CN(C(CN1CCCC1)C2=CC=CC=C2)C(=O)CC3=CC=CC=C3N=C=S	1	10068300	CHEMBL97392
CN(C(CN1CCCC1)C2=CC=CC=C2)C(=O)CC3=CC(=C(Cl)C=C3N=C=S)Cl	1	10366385	CHEMBL95001
CCC(C)C1NC(=O)C(CCCN=C(N)N)NC(=O)C(CCCN=C(N)N)NC(=O)C(CSSCC(NC(=O)C2CCCN2C(=O)C(CCCN=C(N)N)NC1=O)C(O)=O)NC(=O)C3CC4=CC=CC=C4CN3C(=O)CNC(=O)CNC(=O)C(N)CC5=CC=C(O)C=C5	1	73350171	CHEMBL2371443
CCC(C)C(NC(=O)C(CCCN=C(N)N)NC(=O)C(CCCN=C(N)N)NC(=O)C(CC(C)C)NC(=O)C(CC1=CC=CC=C1)NC(=O)C2CCC(CC2)NC(=O)C(N)CC3=CC=C(O)C=C3)C(=O)NC(CCCN=C(N)N)C(=O)N4CCCC4C(=O)NC(CCCCN)C(=O)NC(CC(C)C)C(=O)NC(CCCCN)C(N)=O	1	73351482	CHEMBL2369477
NC(CC1=CC=C(O)C=C1)C(=O)N2CC3=CC=CC=C3CC2C(=O)NC(CC4=CC=CC=C4)C(=O)NC(CC5=CC=CC=C5)C(N)=O	1	45273694	CHEMBL557035
NC(CC1=CC=C(O)C=C1)C(=O)NC2CCCCNC(=O)CNC(=O)C3CCCN3C(=O)C(CC4=CC=C5C=CC=CC5=C4)NC2=O	1	44269823	CHEMBL274012
OC1=C2OC3C4=C(CC5(O)C6CC(=C2C35CCN6CC7CC7)C=C1)C8=C([NH]4)C9OC%10=C(O)C=CC%11=C%10C9%12CCN(CCNC(=O)OCC%13=CC=CC=C%13)C(=C%11)C%12(O)C8	1	44283843	CHEMBL284522
NCC(=O)NCC(=O)N1CCC23C4OC5=C(O)C=CC(=C25)CC1C3(O)CC6=C4[NH]C7=C6CC8(O)C9CC%10=C%11C(=C(O)C=C%10)OC7C8%11CCN9CC%12CC%12	1	10327545	CHEMBL285052
NCCN1CCC23C4OC5=C(O)C=CC(=C25)CC1C3(O)CC6=C4[NH]C7=C6CC8(O)C9CC%10=C%11C(=C(O)C=C%10)OC7C8%11CCN9CC%12CC%12	1	10078008	CHEMBL286585
NC(=N)NCCN1CCC23C4OC5=C(O)C=CC(=C25)CC1C3(O)CC6=C4[NH]C7=C6CC8(O)C9CC%10=C%11C(=C(O)C=C%10)OC7C8%11CCN9CC%12CC%12	1		CHEMBL287750
CCCCN1CCC23C4OC5=C(O)C=CC(=C25)CC1C3(O)CC6=C4[NH]C7=C6CC8(O)C9CC%10=C%11C(=C(O)C=C%10)OC7C8%11CCN9CC%12CC%12	1	10416962	CHEMBL285410
CC1(C)SSC(C)(C)C(NC(=O)C(N)CC2=CC=C(O)C=C2)C(=O)NC(CO)C(=O)NC(CC3=CC=CC=C3)C(=O)NC1C(O)O	1	73348691	CHEMBL2372409
CC1NC(=O)C(NC(=O)C(N)CC2=CC=C(O)C=C2)C(C)(C)SSC(C)(C)C(NC(=O)C(CC3=CC=CC=C3)NC1=O)C(O)O	1	73345682	CHEMBL2372423
CCC1NC(=O)C(NC(=O)C(N)CC2=CC=C(O)C=C2)C(C)(C)SSC(C)(C)C(NC(=O)C(CC3=CC=CC=C3)NC1=O)C(O)O	1	73345681	CHEMBL2372411
CN1CCC2=CC=CC=C2C1CNC(=O)C3=CC=C(C)C=C3	1	137541775	CHEMBL4097466
CC(C)C(NC(=O)C(NC(=O)C(CC(O)=O)NC(=O)C(C)(CC1=CC=CC=C1)NC(=O)C(C)NC(=O)C(N)CC2=CC=C(O)C=C2)C(C)C)C(=O)NCC(N)=O	1	44348542	CHEMBL121946
CC(C)C(NC(=O)C(NC(=O)C(CC(O)=O)NC(=O)C(CC1=CC=CC=C1)N(C)C(=O)C(C)NC(=O)C(N)CC2=CC=C(O)C=C2)C(C)C)C(=O)NCC(N)=O	1	44348435	CHEMBL122159
CCCCC(NC(=O)C1NC(=O)C(CC2=C[NH]C=N2)NC(=O)C(CC3=CC=CC=C3)NC(=O)C(NC(=O)C(N)CC4=CC=C(O)C=C4)C(C)(C)SSC1(C)C)C(=O)NC(CC(O)=O)C(O)=O	1		CHEMBL2372209
CC(C)C(NC(=O)C1NC(=O)C(CC(O)=O)NC(=O)C(CC2=CC=CC=C2)NC(=O)C(CSSC1(C)C)NC(=O)C(N)CC3=CC=C(O)C=C3)C(=O)NCC(N)=O	1	44281356	CHEMBL286629
CC(C)C(NC(=O)C1NC(=O)C(CCC(O)=O)NC(=O)C(CC2=CC=CC=C2)NC(=O)C(NC(=O)C(N)CC3=CC=C(O)C=C3)C(C)(C)SSC1(C)C)C(=O)NCC(N)=O	1	9988211	CHEMBL2372208
CC(C)C(NC(=O)C1NC(=O)C(CC(O)=O)NC(=O)C(CC2=CC=CC=C2)NC(=O)C(NC(=O)C(N)CC3=CC=C(O)C=C3)C(C)(C)SSC1(C)C)C(=O)NCC(N)=O	1	44281314	CHEMBL288317
CCCCC(NC(=O)C1NC(=O)C(CC(O)=O)NC(=O)C(CC2=CC=CC=C2)NC(=O)C(NC(=O)C(N)CC3=CC=C(O)C=C3)C(C)(C)SSC1(C)C)C(=O)NCC(N)=O	1	10328280	CHEMBL2372212
CC(C)C(NC(=O)C1CSSCC(NC(=O)C(N)CC2=CC=C(O)C=C2)C(=O)NC(CC3=CC=CC=C3)C(=O)NC(CC(O)=O)C(=O)N1)C(=O)NCC(N)=O	1	44281679	CHEMBL289006
CC(C)C(NC(=O)C1NC(=O)C(CO)NC(=O)C(CC2=CC=CC=C2)NC(=O)C(NC(=O)C(N)CC3=CC=C(O)C=C3)C(C)(C)SSC1(C)C)C(=O)NCC(N)=O	1	11766007	CHEMBL2372213
CCCCC(NC(=O)C1NC(=O)C(CC2=C[NH]C=N2)NC(=O)C(CC3=CC=CC=C3)NC(=O)C(NC(=O)C(N)CC4=CC=C(O)C=C4)C(C)(C)SSC1(C)C)C(=O)NC(CC(O)=O)C(N)=O	1		CHEMBL2372214
CC1(C)SSCC(NC(=O)C(CC2=CC=C(Cl)C=C2)NC(=O)CNC(=O)C1NC(=O)C(N)CC3=CC=C(O)C=C3)C(=O)NC(CC4=CC=CC=C4)C(O)=O	1	10373147	CHEMBL2372328
CC1(C)SSCC(NC(=O)C(CC2=CC=C(Br)C=C2)NC(=O)CNC(=O)C1NC(=O)C(N)CC3=CC=C(O)C=C3)C(=O)NC(CC4=CC=CC=C4)C(O)=O	1	11766061	CHEMBL2372314
CC1(C)SSCC(NC(=O)C(CC2=CC=C(I)C=C2)NC(=O)CNC(=O)C1NC(=O)C(N)CC3=CC=C(O)C=C3)C(=O)NC(CC4=CC=CC=C4)C(O)=O	1	10328336	CHEMBL2372310
CC1(C)SSCC(NC(=O)C(CC2=CC=CC=C2)NC(=O)CNC(=O)C1NC(=O)C(N)CC3=CC=C(O)C=C3)C(=O)NC(CC4=CC=CC=C4)C(O)=O	1	10033099	CHEMBL339320
CC1(C)SSCC(NC(=O)C(CC2=CC=C(F)C=C2)NC(=O)CNC(=O)C1NC(=O)C(N)CC3=CC=C(O)C=C3)C(=O)NC(CC4=CC=CC=C4)C(O)=O	1	10056035	CHEMBL2372327
CCCOC(=O)C1(CC1CN2CCC3(C)C(C)C2CC4=CC=C(O)C=C34)C5=CC=CC=C5	1	44298191	CHEMBL293135
CCCCOC(=O)C1(CC1CN2CCC3(C)C(C)C2CC4=CC=C(O)C=C34)C5=CC=CC=C5	1	44298139	CHEMBL301066
CCOC(=O)C1(CC1CN2CCC3(C)C(C)C2CC4=CC=C(O)C=C34)C5=CC=CC=C5	1	44297992	CHEMBL54780
CC1C2CC3=CC=C(O)C=C3C1(C)CCN2CC4CC4(C(O)=O)C5=CC=CC=C5	1	44298119	CHEMBL53216
CC1CN(CCCC2=CC=CS2)CCC1(C)C3=CC=CC(=C3)O	1	9840453	CHEMBL98507
CC1CN(CCC2=CC=CC=C2C)CCC1(C)C3=CC=CC(=C3)O	1	10087577	CHEMBL95050
CC1CN(CCC(O)C2=CC=CS2)CCC1(C)C3=CC=CC(=C3)O	1	10337639	CHEMBL330389
CC1CN(CCC2=CC=CC(=C2)F)CCC1(C)C3=CC=CC(=C3)O	1	10381799	CHEMBL94409
CC1CN(CCCCC2=CC=CC=C2)CCC1(C)C3=CC=CC(=C3)O	1	10382459	CHEMBL95712
CCCCCCN1CCC(C)(C(C)C1)C2=CC=CC(=C2)O	1	9905393	CHEMBL96058
CC1CN(CCC2=CC=CC(=C2)C)CCC1(C)C3=CC=CC(=C3)O	1	10381553	CHEMBL97434
CC1CN(CCC2=CC=C(C)C=C2)CCC1(C)C3=CC=CC(=C3)O	1	10064804	CHEMBL98407
CC1CN(CCC(=O)C2=CC=CC=C2)CCC1(C)C3=CC=CC(=C3)O	1	10042707	CHEMBL94345
CC1CN(CCCC2=CSC=C2)CCC1(C)C3=CC=CC(=C3)O	1	9818871	CHEMBL317097
CCCCCN1CCC(C)(C(C)C1)C2=CC=CC(=C2)O	1	10423544	CHEMBL97360
CC1CN(CCC2=CC=NC=C2)CCC1(C)C3=CC=CC(=C3)O	1	10041075	CHEMBL319503
CC1CN(CCC1(C)C2=CC=CC(=C2)O)CC3=CC=CC=C3	1	9971753	CHEMBL97779
CC1CN(CCC(=O)C2=CC=CS2)CCC1(C)C3=CC=CC(=C3)O	1	10337516	CHEMBL95932
CC1CN(CCC2=CC=CC(=C2)Cl)CCC1(C)C3=CC=CC(=C3)O	1	10472641	CHEMBL97767
CC1CN(CCC(O)C2=CC=CC=C2)CCC1(C)C3=CC=CC(=C3)O	1	9974465	CHEMBL98133
CC1CN(CCCC2=CC=CC(=C2)C)CCC1(C)C3=CC=CC(=C3)O	1	9997236	CHEMBL97111
CC1CN(CCC1(C)C2=CC=CC(=C2)O)CC3CC3	1	10377871	CHEMBL329882
CC1CN(CCCC2=CC=CC(=C2)Cl)CCC1(C)C3=CC=CC(=C3)O	1	10338422	CHEMBL98626
CC(CCCN1CCC(C)(C(C)C1)C2=CC=CC(=C2)O)C3=CC=CC=C3	1	10089315	CHEMBL95991
CC1CN(CCCC2=CC=CO2)CCC1(C)C3=CC=CC(=C3)O	1	204098	CHEMBL97670
CC1CN(CCOC2=CC=CC=C2)CCC1(C)C3=CC=CC(=C3)O	1	9840284	CHEMBL95527
CC1CN(CCCOC2=CC=CC=C2)CCC1(C)C3=CC=CC(=C3)O	1	10315157	CHEMBL327851
CC1CN(CCC1(C)C2=CC=CC(=C2)O)CC3CCCO3	1	10108244	CHEMBL98403
CC1CN(CCCC2=CC=CC=C2)CCC1(C)C3=CC=CC(=C3)O	1	9840199	CHEMBL320218
CC1CN(CCCCC2=CC=CS2)CCC1(C)C3=CC=CC(=C3)O	1	10066053	CHEMBL264797
CC1CN(CCC1(C)C2=CC=CC(=C2)O)CC3=COC=C3	1	10016797	CHEMBL94856
CC1CN(CCC1(C)C2=CC=CC(=C2)O)CC(O)C3=CC=CC=C3	1	10064907	CHEMBL95935
CC1CN(CCC2=CC=CS2)CCC1(C)C3=CC=CC(=C3)O	1	10381008	CHEMBL330138
CC1CN(CCC1(C)C2=CC=CC(=C2)O)CC3=CC=CO3	1	11778696	CHEMBL330371
COC1=CC=CC=C1CCCN2CCC(C)(C(C)C2)C3=CC=CC(=C3)O	1	10338178	CHEMBL97516
CC1CN(CCC1(C)C2=CC=CC(=C2)O)CC=C	1	10060446	CHEMBL94515
CC1CN(CCC1(C)C2=CC=CC(=C2)O)CC(O)CC3=CC=CC=C3	1	9997334	CHEMBL93614
CC1CN(CCC2=CC=CC=C2)CCC1(C)C3=CC=CC(=C3)O	1	134131	CHEMBL319536
CCN1CCC(C)(C(C)C1)C2=CC=CC(=C2)O	1	10059897	CHEMBL95282
CC1CN(CCC2=CC=CC3=CC=CC=C23)CCC1(C)C4=CC=CC(=C4)O	1	10338529	CHEMBL442195
CCCCCCCN1CCC(C)(C(C)C1)C2=CC=CC(=C2)O	1	11779765	CHEMBL319561
CC1CN(CCC2=CC=CC=C2Cl)CCC1(C)C3=CC=CC(=C3)O	1	10337528	CHEMBL317766
CC1CN(C)CCC1(C)C2=CC=CC(=C2)O	1	132913	CHEMBL318723
CC1CN(CCCC2=CC=CC=C2C)CCC1(C)C3=CC=CC(=C3)O	1	10359724	CHEMBL431845
CC1CN(CCC(O)C2CCCCC2)CCC1(C)C3=CC=CC(=C3)O	1	9906198	CHEMBL300662
OC1=C2OC3C(=C)CCC4(O)C5CC(=C2C34CCN5CC6CC6)C=C1	1	5284594	CHEMBL982		NCGC00021666-03
CC1CN(CCC2CCCCC2)CCC1(C)C3=CC=CC(=C3)O	1	9884847	CHEMBL97509
CC(C)CCCN1CCC(C)(C(C)C1)C2=CC=CC(=C2)O	1	9949227	CHEMBL97223
CC1CN(CCC(=O)C2CCCCC2)CCC1(C)C3=CC=CC(=C3)O	1	10246860	CHEMBL96776
CC1CN(CCC2CCC=C2)CCC1(C)C3=CC=CC(=C3)O	1	10086127	CHEMBL317936
CC(C)C(O)CCN1CCC(C)(C(C)C1)C2=CC=CC(=C2)O	1	11779872	CHEMBL94577
CC(C)CCCCN1CCC(C)(C(C)C1)C2=CC=CC(=C2)O	1	10425093	CHEMBL98568
CC1CN(CCCC2CCCCC2)CCC1(C)C3=CC=CC(=C3)O	1	10359237	CHEMBL431266
CC1CN(CCC(O)C2CCCC2)CCC1(C)C3=CC=CC(=C3)O	1	9996822	CHEMBL317756
CC(C)CCN1CCC(C)(C(C)C1)C2=CC=CC(=C2)O	1	10378692	CHEMBL328383
CC1CN(CCC2CCCC2)CCC1(C)C3=CC=CC(=C3)O	1	10402617	CHEMBL95620
CC1CN(CCCC2CCCC2)CCC1(C)C3=CC=CC(=C3)O	1	10064312	CHEMBL95647
CC1CN(CCCC(C)=C)CCC1(C)C2=CC=CC(=C2)O	1	10356728	CHEMBL96022
CC1CN(CCC1(C)C2=CC=CC(=C2)O)CC3CCCCC3	1	10402618	CHEMBL97747
CCOC(=O)CC1=C(O)[N](CC2=CC=CC=C2)C3=C1CC4(O)C5CC6=C7C(=C(O)C=C6)OC3C47CCN5C	1	118722557	CHEMBL3357966
CN1CCC23C4OC5=C(O)C=CC(=C25)CC1C3(O)CC6=C4N(C)C(=O)CC6	1	102270008	CHEMBL3309506
CN1CCC23C4OC5=C(O)C=CC(=C25)CC1C3(O)CC6=C4N(CC7=CC=CC=C7)C(=O)CC6	1	102270003	CHEMBL3309507
CN1CCC23C4OC5=C(O)C=CC(=C25)CC1C3(O)CC6=C4N(C)C(=O)C(CCO)C6	1	102270007	CHEMBL3309508
CN1CCC23C4OC5=C(O)C=CC(=C25)CC1C3(O)CC6=C4N(CC7=CC=CC=C7)C(=O)C(CCO)C6	1	102270006	CHEMBL3309264
CN1CCC23C4OC5=C(O)C=CC(=C25)CC1C3(O)CC6=CC=CN=C46	1	11359624	CHEMBL611435
CC1CC2=C(C3OC4=C(O)C=CC5=C4C36CCN(CC7CC7)C(C5)C6(O)C2)N(CC8=CC=CC=C8)C1=O	1	102269998	CHEMBL3309511
OCCC1CC2=C(C3OC4=C(O)C=CC5=C4C36CCN(CC7CC7)C(C5)C6(O)C2)N(CC8=CC=CC=C8)C1=O	1	12041056	CHEMBL3309513
OC1=C2OC3C4=C(CCC(=O)N4CC5=CC=CC=C5)CC6(O)C7CC(=C2C36CCN7CC8CC8)C=C1	1	118705898	CHEMBL3309515
OC1=C2OC3C4=C(CCC(=O)N4CC5CCCCC5)CC6(O)C7CC(=C2C36CCN7CC8CC8)C=C1	1	118705901	CHEMBL3309518
CCOC(=O)CC1=C(O)[N](CC2=CC=CC=C2)C3=C1CC4(O)C5CC6=C7C(=C(O)C=C6)OC3C47CCN5CC8CC8	1	12041054	CHEMBL3357967
CCCN([N]1C=CC2=CC=CC=C12)C3=CC=NC=C3	1	60691	CHEMBL29835
CC(C)C(NC(=O)C(NC(=O)C(CC(O)=O)NC(=O)C1(CC1)NC(=O)C(C)NC(=O)C(N)CC2=CC=C(O)C=C2)C(C)C)C(=O)NCC(N)=O	1	44378528	CHEMBL167836
CC(C)C(NC(=O)C(NC(=O)C1(CCCC1)NC(=O)C(CC2=CC=CC=C2)NC(=O)C(C)NC(=O)C(N)CC3=CC=C(O)C=C3)C(C)C)C(=O)NCC(N)=O	1	44378547	CHEMBL164062
CC(C)C(NC(=O)C(NC(=O)C1(CC1)NC(=O)C(CC2=CC=CC=C2)NC(=O)C(C)NC(=O)C(N)CC3=CC=C(O)C=C3)C(C)C)C(=O)NCC(N)=O	1	44378537	CHEMBL349177
CC(C)C(NC(=O)C(NC(=O)C1(CCCCC1)NC(=O)C(CC2=CC=CC=C2)NC(=O)C(C)NC(=O)C(N)CC3=CC=C(O)C=C3)C(C)C)C(=O)NCC(N)=O	1	44378564	CHEMBL405102
CC(C)C(NC(=O)C(NC(=O)C(CC(O)=O)NC(=O)C1(CCCC1)NC(=O)C(C)NC(=O)C(N)CC2=CC=C(O)C=C2)C(C)C)C(=O)NCC(N)=O	1	44378548	CHEMBL351078
CC(C)C(NC(=O)C(NC(=O)C(CC(O)=O)NC(=O)C1(CCCCC1)NC(=O)C(C)NC(=O)C(N)CC2=CC=C(O)C=C2)C(C)C)C(=O)NCC(N)=O	1	44378587	CHEMBL163769
NC1=NC(=NC12CCC3(O)C4CC5=C6C(=C(O)C=C5)OC2C36CCN4CC7CC7)C8(N)CCC9(O)C%10CC%11=C%12C(=C(O)C=C%11)OC8C9%12CCN%10CC%13CC%13	1	44297100	CHEMBL299772
CN1C(CCNC(=O)C2=CC=C(Cl)C=C2)CN=C(C3=CC=CC=C3)C4=CC(=CC=C14)Cl	1	10718445	CHEMBL340001
CN1C(CCNC(=O)C2=CC=C(F)C=C2)CN=C(C3=CC=CC=C3)C4=CC=CC=C14	1	10408752	CHEMBL127463
CN1C(CCNC(=O)C2=CC3=CC=CC=C3[NH]2)CN=C(C4=CC=CC=C4)C5=CC(=CC=C15)Cl	1	10527816	CHEMBL127619
CN1C(CNC(=O)C2=CSC=C2)CN=C(C3=CC=CC=C3F)C4=CC=CC=C14	1	115208	CHEMBL169703
CN1C(CCNC(=O)C2=CC=CC=C2F)CN=C(C3=CC=CC=C3)C4=CC=CC=C14	1	11795327	CHEMBL341529
CN1C(CCNC(=O)C2=CC=C(F)C=C2)CN=C(C3=CC=CC=C3)C4=CC(=CC=C14)Cl	1	10599027	CHEMBL127968
CN1C(CCNC(=O)C2=CC=CC=C2F)CN=C(C3=CC=CC=C3)C4=CC(=CC=C14)Cl	1	10574908	CHEMBL126282
CN(C)C1CCC2(C)CC1(CO)CC3=CC=C(O)C=C23	1	44301963	CHEMBL299460
CN(C)C1CCC2(C)CC1(C)CC3=CC=C(O)C=C23	1	44301534	CHEMBL301421
CN1CNC2CCC3(C)CC2(C1)CC4=CC=C(O)C=C34	1	44302324	CHEMBL60270
CNC1CCC2(C)CC1(CO)CC3=CC=C(O)C=C23	1	44301653	CHEMBL57879
CNCC12CC3=CC=C(O)C=C3C(C)(CCC1N)C2	1	44302312	CHEMBL58059
COCC12CC3=CC=C(O)C=C3C(C)(CCC1N)C2	1	44301663	CHEMBL294226
CN1CC23CC4=CC=C(O)C=C4C(C)(CCC12)C3	1	44301533	CHEMBL418460
CC12CCC(N)C(CO)(CC3=CC=C(O)C=C13)C2	1	44301664	CHEMBL409026
COCC12CC3=CC=C(O)C=C3C(C)(CCCN1C)C2	1	10636137	CHEMBL61644
COCC12CC3=CC=C(O)C=C3C(C)(CCC4=NN=N[N]14)C2	1	10851779	CHEMBL59840
COCC12CC3=CC=C(O)C=C3C(C)(CCC1N(C)C)C2	1	44301641	CHEMBL431947
COC1=CC2=C(C=C1)C3=C(CC4CC3(CCN4C)C5=CC=CC(=C5)O)[NH]2	1	10783942	CHEMBL440123
COC1=CC=CC2=C1[NH]C3=C2C4(CCN(C)C(C3)C4)C5=CC=CC(=C5)O	1	10593864	CHEMBL302454
COC1=CC2=C([NH]C3=C2C4(CCN(C)C(C3)C4)C5=CC=CC(=C5)O)C=C1	1	10689084	CHEMBL65348
CN1CCC2(CC1CC3=C2C4=C([NH]3)C=CC=C4)C5=CC=CC=C5	1	10614332	CHEMBL303113
CCC(C)C(NC(=O)C(CCCN=C(N)N)NC(=O)C(CCCN=C(N)N)NC(=O)C(CC(C)C)NC(=O)C(CC1=CC=CC=C1)NC(=O)C(NC(=O)CNC(=O)C(N)CC2=CC=C(O)C=C2)C(C)C3=CC=CC=C3)C(=O)NC(CCCN=C(N)N)C(=O)N4CCCC4C(=O)NC(CCCCN)C(N)=O	1	73350026	CHEMBL2369902
CCC(C)C(NC(=O)C(CCCN=C(N)N)NC(=O)C(CCCN=C(N)N)NC(=O)C(CC(C)C)NC(=O)C(CC1=CC=CC=C1)NC(=O)C(NC(=O)CNC(=O)C(N)CC2=CC=C(O)C=C2)C(C)C3=C(C)C=CC=C3C)C(=O)NC(CCCN=C(N)N)C(=O)N4CCCC4C(=O)NC(CCCCN)C(N)=O	1	73350027	CHEMBL2369903
CCC(C)C(NC(=O)C(CCCN=C(N)N)NC(=O)C(CCCN=C(N)N)NC(=O)C(CC(C)C)NC(=O)C(CC1=CC=CC=C1)NC(=O)C(CCCCN)NC(=O)CNC(=O)C(N)CC2=CC=C(O)C=C2)C(=O)NC(CCCN=C(N)N)C(=O)N3CCCC3C(=O)NC(CCCCN)C(N)=O	1	10772823	CHEMBL2369891
CCC(C)C(NC(=O)C(CCCN=C(N)N)NC(=O)C(CCCN=C(N)N)NC(=O)C(CC(C)C)NC(=O)C(CC1=CC=CC=C1)NC(=O)C(CCC(O)=O)NC(=O)CNC(=O)C(N)CC2=CC=C(O)C=C2)C(=O)NC(CCCN=C(N)N)C(=O)N3CCCC3C(=O)NC(CCCCN)C(N)=O	1	25087464	CHEMBL2369901
NC(CC1=CC=C(O)C=C1)C(=O)N2CC(C(C2)C3=CC=CC=C3)C(=O)NC(CC4=CC=CC=C4)C(=O)NC(CC5=CC=CC=C5)C(N)=O	1	118712151	CHEMBL3327221
CN(C(CN1CCCC1)C2=CC=CC(=C2)NC(=O)C(N)CC(O)=O)C(=O)CC3=CC=C(Cl)C(=C3)Cl	1	9871376	CHEMBL138547
OC1CCN(C1)C2CCCC3C2N(CCN3CC4=CC=CC=C4)C(=O)CC5=CC=C(Cl)C(=C5)Cl	1	118710801	CHEMBL3323508
OC1CCN(C1)C2CCCC3NCCN(C23)C(=O)CC4=CC=C(Cl)C(=C4)Cl	1	42636619	CHEMBL3323510
CN1CCN(C2C1CCCC2N3CCCC3)C(=O)CC4=CC=C(Cl)C(=C4)Cl	1	68777672	CHEMBL3323511
CN1CCN(C2C1CCCC2N3CCC(O)C3)C(=O)CC4=CC=C(Cl)C(=C4)Cl	1	118710802	CHEMBL3323512
CCCCN1CCN(C2C(CCCC12)N3CCCC3)C(=O)CC4=CC=C(Cl)C(=C4)Cl	1	68779815	CHEMBL3323513
COC1=CC=C(CN2CCN(C3C(CCCC23)N4CCCC4)C(=O)CC5=CC=C(Cl)C(=C5)Cl)C=C1	1	68778890	CHEMBL3323514
ClC1=CC=C(CC(=O)N2CCN(CC3=NC=CC=C3)C4CCCC(C24)N5CCCC5)C=C1Cl	1	68779363	CHEMBL3323515
ClC1=CC=C(CC(=O)N2CCN(CC3=CN=C[NH]3)C4CCCC(C24)N5CCCC5)C=C1Cl	1	68778394	CHEMBL3323516
ClC1=CC=C(CC(=O)N2CCN(C3CCCC(C23)N4CCCC4)C(=O)C5=CC=CC=C5)C=C1Cl	1	68782313	CHEMBL3323518
OC1CCN(C1)C2CCCC3C2N(CCN3C(=O)C4=CC=CC=C4)C(=O)CC5=CC=C(Cl)C(=C5)Cl	1	118710804	CHEMBL3323519
CC(=O)N1CCN(C2C(CCCC12)N3CCCC3)C(=O)CC4=CC=C(Cl)C(=C4)Cl	1	68776748	CHEMBL3323520
CCC(=O)N1CCN(C2C(CCCC12)N3CCCC3)C(=O)CC4=CC=C(Cl)C(=C4)Cl	1	68777734	CHEMBL3323521
COC(=O)N1CCN(C2C(CCCC12)N3CCC(O)C3)C(=O)CC4=CC=C(Cl)C(=C4)Cl	1	118710805	CHEMBL3323522
CCOC(=O)N1CCN(C2C(CCCC12)N3CCCC3)C(=O)CC4=CC=C(Cl)C(=C4)Cl	1	86648372	CHEMBL3323523
OC(=O)CC(=O)N1CCN(C2C(CCCC12)N3CCCC3)C(=O)CC4=CC=C(Cl)C(=C4)Cl	1	68777719	CHEMBL3323524
OC1CCN(C1)C2CCCC3C2N(CCN3C(=O)CC(O)=O)C(=O)CC4=CC=C(Cl)C(=C4)Cl	1	118710806	CHEMBL3323525
OC(=O)CCC(=O)N1CCN(C2C(CCCC12)N3CCCC3)C(=O)CC4=CC=C(Cl)C(=C4)Cl	1	68776205	CHEMBL3321775
COC(=O)CC(=O)N1CCN(C2C(CCCC12)N3CCCC3)C(=O)CC4=CC=C(Cl)C(=C4)Cl	1	68777945	CHEMBL3323526
COC(=O)CC(=O)N1CCN(C2C(CCCC12)N3CCC(O)C3)C(=O)CC4=CC=C(Cl)C(=C4)Cl	1	118710807	CHEMBL3323527
OC1CCN(C1)C2CCCC3C2N(CCN3CC4=CN=C[NH]4)C(=O)CC5=CC=C(Cl)C(=C5)Cl	1	118710803	CHEMBL3323517
CC1=N[N](C2=C1C(O)CC(C)(C)C2)C3=CC=C(Br)C=C3Br	1	118711209	CHEMBL3325841
CC1=CC=C([N]2N=C(C)C3=C2CC(C)(C)CC3=O)C(=C1)Br	1	118711135	CHEMBL3325716
CC1=N[N](C2=C1C(=O)CC(C)(C)C2)C3=CC=C(Cl)C=C3Br	1	118711134	CHEMBL3325715
CC1=N[N](C2=C1C(=O)CC(C)(C)C2)C3=CC=C(Br)C=C3Br	1	101898709	CHEMBL3325714
CCN(CC)C(=O)C1=CC=C(C=C1)C(N2CC(C)N(CC=C)CC2C)C3=CC=CC(=C3)I	1	10674108	CHEMBL347712
CCN(CC)C(=O)C1=CC=C(C=C1)C(N2CC(C)N(CC=C)CC2C)C3=CC=CC(=C3)F	1	10410840	CHEMBL159618
CCC(C)C(NC(=O)C(NC(=O)C(CCC(O)=O)NC(=O)C1(CCC2=CC=CC=C2C1)NC(=O)C(C)NC(=O)C(N)CC3=CC=C(O)C=C3)C(C)CC)C(=O)NCC(N)=O	1	10629338	CHEMBL369499
CCC(C)C(NC(=O)C(NC(=O)C(CC(O)=O)NC(=O)C(CC1=CC=CC=C1)NC(=O)C(C)NC(=O)C(N)CC2=CC=C(O)C=C2)C(C)CC)C(=O)NCC(N)=O	1	10843028	CHEMBL175116
CCC(C)C(NC(=O)C(NC(=O)C(CCC(O)=O)NC(=O)C(CC1=CC=CC=C1)NC(=O)C(C)NC(=O)C(N)CC2=CC=C(O)C=C2)C(C)CC)C(=O)NCC(N)=O	1	197381	CHEMBL433720
CCC(C)C(NC(=O)C(NC(=O)C(CC(O)=O)NC(=O)C1(CCC2=CC=CC=C2C1)NC(=O)C(C)NC(=O)C(N)CC3=CC=C(O)C=C3)C(C)CC)C(=O)NCC(N)=O	1	10605464	CHEMBL433978
CCC(C)C(NC(=O)C(CCCN=C(N)N)NC(=O)C(CCCN=C(N)N)NC(=O)C(CC(C)C)NC(=O)C(CC1=CC=CC=C1)NC(=O)C(CC(O)=O)NC(=O)CNC(=O)C(N)CC2=CC=C(O)C=C2)C(=O)NC(CCCN=C(N)N)C(=O)N3CCCC3C(=O)NC(CCCCN)C(=O)NC(CC(C)C)C(=O)NC(CCCCN)C(O)=O	1	73356166	CHEMBL2370861
CCC(C)C(NC(=O)C(CCCN=C(N)N)NC(=O)C1CCNC(=O)C(CC(C)C)NC(=O)C(CC2=CC=CC=C2)NC(=O)C(CC(=O)N1)NC(=O)CNC(=O)C(N)CC3=CC=C(O)C=C3)C(=O)NC(CCCN=C(N)N)C(=O)N4CCCC4C(=O)NC(CCCCN)C(=O)NC(CC(C)C)C(=O)NC(CCCCN)C(O)=O	1	73348534	CHEMBL2370831
CCC(C)C(NC(=O)C(CCCN=C(N)N)NC(=O)C1CNC(=O)C(CC(C)C)NC(=O)C(CC2=CC=CC=C2)NC(=O)C(CC(=O)N1)NC(=O)CNC(=O)C(N)CC3=CC=C(O)C=C3)C(=O)NC(CCCN=C(N)N)C(=O)N4CCCC4C(=O)NC(CCCCN)C(=O)NC(CC(C)C)C(=O)NC(CCCCN)C(O)=O	1	73351611	CHEMBL2370877
CCC(C)C(NC(=O)C(CCCN=C(N)N)NC(=O)C1CCCNC(=O)C(CC(C)C)NC(=O)C(CC2=CC=CC=C2)NC(=O)C(CC(=O)N1)NC(=O)CNC(=O)C(N)CC3=CC=C(O)C=C3)C(=O)NC(CCCN=C(N)N)C(=O)N4CCCC4C(=O)NC(CCCCN)C(=O)NC(CC(C)C)C(=O)NC(CCCCN)C(O)=O	1	73348535	CHEMBL2370832
CCC(C)C(NC(=O)C(CCCN=C(N)N)NC(=O)C(C)CNC(=O)C(CC(C)C)NC(=O)C(CC1=CC=CC=C1)NC(=O)C(CC(O)=O)NC(=O)CNC(=O)C(N)CC2=CC=C(O)C=C2)C(=O)NC(CCCN=C(N)N)C(=O)N3CCCC3C(=O)NC(CCCCN)C(=O)NC(CC(C)C)C(=O)NC(CCCCN)C(O)=O	1	73353093	CHEMBL2370887
OC1=C2OC3C(=O)C4(CC5=CC=CC=C5C4)CC6(O)C7CC(=C2C36CCN7CC8CC8)C=C1	1	5491688	CHEMBL610293
CC1CN(CCC(O)C2CCCCC2)CCC1(C)C3=CC=CC=C3	1	118711887	CHEMBL3326796
CCCCC1=C(C)[NH]C2=C1CC3(O)C4CC5=C6C(=C(O)C=C5)OC2C36CCN4CC7CC7	1	44302610	CHEMBL303301
OC1=C2OC3C4=C(CC5(O)C6CC(=C2C35CCN6CC7CC7)C=C1)C(=C[NH]4)C8=CC=CC=C8	1	44302643	CHEMBL305146
CC1=C(C)C2=C([NH]1)C3OC4=C(O)C=CC5=C4C36CCN(CC7CC7)C(C5)C6(O)C2	1	44302652	CHEMBL60404
CC1=C(CC2=CC=CC=C2)C3=C([NH]1)C4OC5=C(O)C=CC6=C5C47CCN(CC8CC8)C(C6)C7(O)C3	1	44302653	CHEMBL60407
CC(C)C(NC(=O)C(NC(=O)C(C)(C)NC(=O)C(CC1=CC=CC=C1)NC(=O)C(C)NC(=O)C(N)CC2=CC=C(O)C=C2)C(C)C)C(=O)NCC(N)=O	1	10032916	CHEMBL420606
CC(C)C(NC(=O)C(NC(=O)C(CC(O)=O)NC(=O)C(C)(C)NC(=O)C(C)(C)NC(=O)C(N)CC1=CC=C(O)C=C1)C(C)C)C(=O)NCC(N)=O	1	44320483	CHEMBL441889
CC(C)C(NC(=O)C(NC(=O)C(CC(O)=O)NC(=O)C(CC1=CC=CC=C1)NC(=O)C(C)(C)NC(=O)C(N)CC2=CC=C(O)C=C2)C(C)C)C(=O)NCC(N)=O	1	10373076	CHEMBL315225
CC(C)C(NC(=O)C(NC(=O)C(CC(O)=O)NC(=O)C(C)(C)NC(=O)C(C)NC(=O)C(N)CC1=CC=C(O)C=C1)C(C)C)C(=O)NCC(N)=O	1	10818539	CHEMBL315603
COC1=CC(=CC=C1)C(N2CC(C)N(CC=C)CC2C)C3=CC=C(C=C3)C(N)=O	1	10524631	CHEMBL100764
CCNC(=O)C1=CC=C(C=C1)C(N2CC(C)N(CC=C)CC2C)C3=CC=CC(=C3)OC	1	10526218	CHEMBL97883
COC1=CC(=CC=C1)C(N2CC(C)N(CC=C)CC2C)C3=CC=C(C=C3)C(=O)N4CCCCCC4	1	10576542	CHEMBL99382
COC1=CC(=CC=C1)C(N2CC(C)N(CC=C)CC2C)C3=CC=C(C=C3)C(=O)N4CCCCC4	1	10718848	CHEMBL98691
CCCN(CCC)C(=O)C1=CC=C(C=C1)C(N2CC(C)N(CC=C)CC2C)C3=CC=CC(=C3)OC	1	10648307	CHEMBL101316
CCCCN(CC)C(=O)C1=CC=C(C=C1)C(N2CC(C)N(CC=C)CC2C)C3=CC=CC(=C3)OC	1	10695990	CHEMBL102150
CCN(C)C(=O)C1=CC=C(C=C1)C(N2CC(C)N(CC=C)CC2C)C3=CC=CC(=C3)OC	1	10741554	CHEMBL100234
CCCCN(CCCC)C(=O)C1=CC=C(C=C1)C(N2CC(C)N(CC=C)CC2C)C3=CC=CC(=C3)OC	1	10720336	CHEMBL98846
COC1=CC(=CC=C1)C(N2CC(C)N(CC=C)CC2C)C3=CC=C(C=C3)C(=O)N(C)C	1	10788324	CHEMBL316845
CCC(CC)NC(=O)C1=CC=C(C=C1)C(N2CC(C)N(CC=C)CC2C)C3=CC=CC(=C3)OC	1	5471113	CHEMBL98644
COC1=CC(=CC=C1)C(N2CC(C)N(CC=C)CC2C)C3=CC=C(C=C3)C(=O)N(C(C)C)C(C)C	1	10624469	CHEMBL102059
COC1=CC(=CC=C1)C(N2CC(C)N(CC=C)CC2C)C3=CC=C(C=C3)C(=O)N4CCCC4	1	10837156	CHEMBL101231
COC1=CC(=CC=C1)C(N2CC(C)N(CC=C)CC2C)C3=CC=C(C=C3)C(=O)NC(C)(C)C	1	10551500	CHEMBL319790
CC(NC(=O)C(N)CC1=CC=C(O)C=C1)C(=O)NC(CC2=CC=CC=C2)C(=O)NCC(=O)NC(CC3=CC=C(O)C=C3)C(=O)N4CCCC4C(=O)NC(CO)C(N)=O	1	5485199	CHEMBL278789
CN1CCC23C4OC5=C(O)C=CC(=C25)CC1C3(O)CC6(CCC7=CC=CC=C7C6)C4=O	1	44334457	CHEMBL318598
CN1CCC23C4CC5(CCC6=CC=CC=C6C5)C(=O)C2OC7=C(O)C=CC(=C37)CC14	1	44334472	CHEMBL318361
OC1=C2OC3C(=O)C4(CCC5=CC=CC=C5C4)CC6(O)C7CC(=C2C36CCN7CC8CC8)C=C1	1	44334847	CHEMBL105081
CN(C)C(CC1=C(C)C=C(O)C=C1C)C(=O)N2CC3=CC=CC=C3CC2C(O)=O	1	10668458	CHEMBL318395
CN(C)C(CC1=C(C)C=C(O)C=C1C)C(=O)N2CC3=CC=CC=C3CC2C(N)=O	1	44336001	CHEMBL106853
CNC(CC1=C(C)C=C(O)C=C1C)C(=O)N2CC3=CC=CC=C3CC2C(O)=O	1	44336081	CHEMBL104842
CNC(CC1=C(C)C=C(O)C=C1C)C(=O)N2CC3=CC=CC=C3CC2C(=O)NC(C)C(O)=O	1	73351569	CHEMBL2370388
CNC(CC1=C(C)C=C(O)C=C1C)C(=O)N2CC3=CC=CC=C3CC2C(N)=O	1	44336096	CHEMBL107386
NC(CC1=CC=C(O)C=C1)C(=O)N2CC3=CC=CC=C3CC2C(O)=O	1	44588783	CHEMBL485576
CC(NC(=O)C1CC2=CC=CC=C2CN1C(=O)C(N)CC3=C(C)C=C(O)C=C3C)C(O)=O	1	73355833	CHEMBL3038229
COC1=CC=C(CNCC(O)CN2CN(C3=CC=CC=C3)C4(CCN(CCC5=CC=CC=C5C6=CC=CS6)CC4)C2=O)C=C1	1	118726261	CHEMBL3394743
CCCCN(CC(O)CN1CN(C2=CC=CC=C2)C3(CCN(CCC4=CC=CC=C4C5=CC=CS5)CC3)C1=O)CC6=CC=CC=C6	1	118726263	CHEMBL3394745
OC(CNCC1=CC=CS1)CN2CN(C3=CC=CC=C3)C4(CCN(CCC5=CC=CC=C5C6=CC=CS6)CC4)C2=O	1	118726265	CHEMBL3394747
CC1=CC=CC=C1CNCC(O)CN2CN(C3=CC=CC=C3)C4(CCN(CCC5=CC=CC=C5C6=CC=CS6)CC4)C2=O	1	118726267	CHEMBL3394749
COC1=C(OC)C=C(CCNCC(O)CN2CN(C3=CC=CC=C3)C4(CCN(CCC5=CC=CC=C5C6=CC=CS6)CC4)C2=O)C=C1	1	118726269	CHEMBL3394751
CC(C)(C)NCC(O)CN1CN(C2=CC=CC=C2)C3(CCN(CCC4=CC=CC=C4C5=CC=CS5)CC3)C1=O	1	118726270	CHEMBL3394752
COC1=C(OC)C=C(CCNCC(O)CN2CN(C3=CC=C(F)C=C3)C4(CCN(CC4)CC5CCCCCCC5)C2=O)C=C1	1	118726271	CHEMBL3394753
CC1=CC=CC(=C1)SCC(O)CN2CN(C3=CC=C(F)C=C3)C4(CCN(CC4)CC5CCCCCCC5)C2=O	1	118726272	CHEMBL3394754
COC1=C(OC)C=C(CCOCC(O)CN2CN(C3=CC=C(F)C=C3)C4(CCN(CC4)CC5CCCCCCC5)C2=O)C=C1	1	23542106	CHEMBL3394755
CC(C)C(N)C(=O)N(CC(O)CN1CN(C2=CC=C(F)C=C2)C3(CCN(CC3)CC4CCCCCCC4)C1=O)CC5=CC=C(C)C=C5	1	118726273	CHEMBL3394756
CCCCN(CC(O)CN1CN(C2=CC=C(F)C=C2)C3(CCN(CC3)CC4CCCCCCC4)C1=O)CC5=CC=CC=C5	1	23542099	CHEMBL3394742
CC1CCC2(C)C(CC(O)C3OC23C)C1(C)CCC(C)(O)C=C	1	118726287	CHEMBL3394774
COC1=CC=C(C=C1)C2=CC(=O)C3=C(O)C(=C(OC)C(=C3O2)OC)OC	1	96539	CHEMBL226512
COC1=CC=C(C=C1OC)C2=CC(=O)C3=C(O)C(=C(O)C=C3O2)OC	1	5273755	CHEMBL312750
CC1CCC2(C)C(CC(=O)C=C2C)C1(C)CCC(C)(O)C=C	1	10542571	CHEMBL3394775
CCN1CCC2(CC3=C(CC2C1)C(=C([NH]3)C(=O)N(CC)CC)C)C4=CC=CC(=C4)O	1	9887747	CHEMBL100729
CCN1CCC2(CC3=C(CC2C1)C4=CC=CC=C4[NH]3)C5=CC=CC(=C5)O	1	9798314	CHEMBL107670
CCN(CC)C(=O)C1=C(C)C2=C(CC3(CCN(C)CC3C2)C4=CC=CC(=C4)O)[NH]1	1	11795010	CHEMBL108076
CCN(CC)C(=O)C1=C(C)C2=C(CC3(CCN(CC4CC4)CC3C2)C5=CC=CC(=C5)O)[NH]1	1	10526894	CHEMBL324236
CC1(C)SSC(C)(C)C(NC(=O)C(CC2=CC=CC=C2)NC(=O)CNC(=O)C1NC(=O)C(N)CC3=CC=C(O)C=C3)C(=O)NC(CC4=CC=CC=C4)C(O)=O	1	10557263	CHEMBL338462
CC1(C)SSC(C)(C)C(NC(=O)C(CC2=CC=C(Br)C=C2)NC(=O)CNC(=O)C1NC(=O)C(N)CC3=CC=C(O)C=C3)C(=O)NC(CC4=CC=CC=C4)C(O)=O	1	10748200	CHEMBL340176
CC1(C)SSC(C)(C)C(NC(=O)C(CC2=CC=C(Cl)C=C2)NC(=O)CNC(=O)C1NC(=O)C(N)CC3=CC=C(O)C=C3)C(=O)NC(CC4=CC=CC=C4)C(O)=O	1	10843159	CHEMBL340537
CC1(C)SSC(C)(C)C(NC(=O)C(CC2=CC=C(I)C=C2)NC(=O)CNC(=O)C1NC(=O)C(N)CC3=CC=C(O)C=C3)C(=O)NC(CC4=CC=CC=C4)C(O)=O	1	10653364	CHEMBL341535
CC1(C)SSC(C)(C)C(NC(=O)C(CC2=CC=C(F)C=C2)NC(=O)CNC(=O)C1NC(=O)C(N)CC3=CC=C(O)C=C3)C(=O)NC(CC4=CC=CC=C4)C(O)=O	1	10795498	CHEMBL129252
CC(C)C(CN1CCC(C)(C(C)C1)C2=CC=CC(=C2)O)NC(=O)C3CC4=CC=C(O)C=C4CN3CCF	1	118726846	CHEMBL3397593
CC(C)C(CN1CCC(C)(C(C)C1)C2=CC=CC(=C2)O)NC(=O)C3CC4=CC=C(O)C=C4CN3CCCF	1	118726847	CHEMBL3397594
CC(C)C(CN1CCC(C)(C(C)C1)C2=CC=CC(=C2)O)NC(=O)C3CC4=CC=C(OCCF)C=C4CN3	1	118726848	CHEMBL3397595
CC(C)C(CN1CCC(C)(C(C)C1)C2=CC=CC(=C2)O)NC(=O)C3CC4=CC=C(OCCCF)C=C4CN3	1	118726849	CHEMBL3397596
CC1CN(CCC1(C)C2=CC=CC(=C2)O)C/C=C/C3=CC=CC=C3C	1	9840689	CHEMBL52451
CC1CN(CCC1(C)C2=CC=CC(=C2)O)C3CCCC(O)C3	1	10590568	CHEMBL60657
CC1CN(CCC1(C)C2=CC=CC(=C2)O)C3CCCC(O)(C3)C4=CC=CC=C4	1	10714764	CHEMBL444048
CC1CN(CCC1(C)C2=CC=CC(=C2)O)C/C=C/C3=CC=CC=C3Cl	1	10808145	CHEMBL50594
CC1CN(CCC1(C)C2=CC=CC(=C2)O)CC3=CC4=CC=CC=C4S3	1	10807872	CHEMBL441049
CC1CN(CCC1(C)C2=CC=CC(=C2)O)C/C=C/C3=CC=CC=C3	1	9973387	CHEMBL51838
CC1CN(CCC1(C)C2=CC=CC(=C2)O)C\C=C/C3=CC=CC=C3	1	10805741	CHEMBL64019
CC1CN(CCC1(C)C2=CC=CC(=C2)O)C3CCCCC3	1	10565229	CHEMBL61718
CC1CN(CCC1(C)C2=CC=CC(=C2)O)CC3=CC4=CC=CC=C4O3	1	10616790	CHEMBL61653
CC1CN(CCC1(C)C2=CC=CC(=C2)O)C3CCCC3	1	10636008	CHEMBL293633
CN1CCNC(=O)C(CC2=CC=CC=C2)NC(=O)CNC(=O)C(C1)NC(=O)C(N)CC3=CC=C(O)C=C3	1	10720494	CHEMBL88560
OC1=C2OC3C4=C(CC5(O)C6CC(=C2C35CCN6CC7CC7)C=C1)C8=CC=C(OCC9=CC=CC=C9)C=C8[NH]4	1	44329525	CHEMBL99094
OC1=C2OC3C4=C(CC5(O)C6CC(=C2C35CCN6CC7CC7)C=C1)C8=CC(=CC=C8[NH]4)OCC9=CC=CC=C9	1	44329553	CHEMBL99136
OC1=C2OC3C4=C(CC5(O)C6CC(=C2C35CCN6CC7CC7)C=C1)C8=CC=CC(=C8[NH]4)OCC9=CC=CC=C9	1	44329527	CHEMBL319964
OC1=C2OC3C4=C(CC5(O)C6CC(=C2C35CCN6CC7CC7)C=C1)C8=C(OCC9=CC=CC=C9)C=CC=C8[NH]4	1	44329451	CHEMBL318004
OC1=C2OC3C(CCC4(O)C5CC(=C2C34CCN5CC6CC6)C=C1)NC(=O)CC7=CC8=CC=CC=C8C=N7	1	72164054	CHEMBL2419118
OC1=C2OC3C(CCC4(O)C5CC(=C2C34CCN5CC6CC6)C=C1)NC(=O)CCC7=CC8=CC=CC=C8C=N7	1	72164055	CHEMBL2419119
OC1=C2OC3C(CCC4(O)C5CC(=C2C34CCN5CC6CC6)C=C1)NC(=O)CNC(=O)C7=CC8=CC=CC=C8C=N7	1	72164056	CHEMBL2419120
COC1=C(N=C(Cl)C2=CC=CC=C12)C(=O)NC3CCC4(O)C5CC6=C7C(=C(O)C=C6)OC3C47CCN5CC8CC8	1	72164175	CHEMBL2419121
OC1=C2OC3C(CCC4(O)C5CC(=C2C34CCN5CC6CC6)C=C1)NC(=O)C7=C(O)C8=CC=CC=C8C(=N7)Cl	1	72164176	CHEMBL2419122
OC1=C2OC3C(CCC4(O)C5CC(=C2C34CCN5CC6CC6)C=C1)NC(=O)C7=C(O)C8=CC=CC=C8C=N7	1	72164177	CHEMBL2417568
OC1=C2OC3C(CCC4(O)C5CC(=C2C34CCN5CC6CC6)C=C1)NC(=O)C7=NC8=C(C=CC=C8)C=N7	1	72164178	CHEMBL2419123
OC1=C2OC3C(CCC4(O)C5CC(=C2C34CCN5CC6CC6)C=C1)NC(=O)C7=CC8=CC=CC=C8C(=N7)Cl	1	72164179	CHEMBL2419124
OC1=C2OC3C(CCC4(O)C5CC(=C2C34CCN5CC6CC6)C=C1)NC(=O)C7=CC8=CC=CC=C8C(=N7)C#N	1	72164296	CHEMBL2419116
CC1=NC(=CC2=CC=CC=C12)C(=O)NC3CCC4(O)C5CC6=C7C(=C(O)C=C6)OC3C47CCN5CC8CC8	1	72164295	CHEMBL2419125
OC1=C2OC3C(CCC4(O)C5CC(=C2C34CCN5CC6CC6)C=C1)NC(=O)C7=CC8=CC(=CC=C8C=N7)[N+]([O-])=O	1	117738965	CHEMBL3401554
OC1=C2OC3C(CCC4(O)C5CC(=C2C34CCN5CC6CC6)C=C1)NC(=O)C7=CC8=CC=C(C=C8C=N7)[N+]([O-])=O	1	117739114	CHEMBL3401555
CN(C)C1=CC2=C(C=C1)C=C(N=C2)C(=O)NC3CCC4(O)C5CC6=C7C(=C(O)C=C6)OC3C47CCN5CC8CC8	1	117738646	CHEMBL3401556
COC1=C(OC)C=C2C=C(N=CC2=C1)C(=O)NC3CCC4(O)C5CC6=C7C(=C(O)C=C6)OC3C47CCN5CC8CC8	1	117739160	CHEMBL3401557
CN1CC2=CC=CC=C2CC1C(=O)NC3CCC4(O)C5CC6=C7C(=C(O)C=C6)OC3C47CCN5CC8CC8	1	73350737	CHEMBL2419117
CN(C)C1=CC2=C(CC(N(C)C2)C(=O)NC3CCC4(O)C5CC6=C7C(=C(O)C=C6)OC3C47CCN5CC8CC8)C=C1	1	117738996	CHEMBL3401558
OC1=C2OC3C(=O)CCC4(NC(=O)/C=C/C5=CC=C(Cl)C=C5)C6CC(=C2C34CCN6CC7CC7)C=C1	1	6540640	CHEMBL386492
CC1C2CCCC1(CCN2CCC3=CC=CC=C3)C4=CC=CC(=C4)O	1	22977851	CHEMBL334898
CN1CCC2=C([NH]C3=CC=CC=C23)C(C1)C4=CC=CC=C4	1	10333685	CHEMBL23529
CCN1CCC2=C(SC3=CC=CC=C23)C(C1)C4=CC=C(Cl)C(=C4)Cl	1	10571551	CHEMBL336437
CCN1CCC2=C(SC3=CC=CC=C23)C(C1)C4=CC=CC=C4	1	9861399	CHEMBL141863
CCC1CC2CC3C1N(CCC4=C3[NH]C5=CC=C(O)C=C45)C2	1	44359441	CHEMBL343956
CCN1CCC2=C(SC3=CC=CC=C23)C(C1)C4=CC=CC(=C4)[N+]([O-])=O	1	10712993	CHEMBL341805
CCN1CCC2=C(SC3=CC=CC=C23)C(C1)C4=CC=CC(=C4)Br	1	11794523	CHEMBL139081
CC(C)(C)C1=CC=C(C=C1)C(N2CCN(CC2)CC3=CC=CC=C3)C4=CC=CC(=C4)O	1	9909743	CHEMBL143592
CC1(C)SSC(C)(C)C(NC(=O)C(N)CC2=CC=C(O)C=C2)C(=O)NCC(=O)NC(CC3=CC=C(Cl)C=C3)C(=O)NC1C(O)=O	1	159564	CHEMBL143939
OC1=CC(=CC=C1)C(N2CCN(CC2)CC3=CC=CC=C3)C4=CC=CC=C4	1	10765126	CHEMBL356587
CC(C(NC(=O)C1CC2=CC=CC=C2CN1C(=O)C(N)CC3=CC=C(O)C=C3)C(=O)NC(CC4=CC=CC=C4)C(O)=O)C5=CC=CC=C5	1	73347048	CHEMBL2371018
CC(C(N)C(=O)N1CC2=CC=CC=C2CC1C(=O)NC(CC3=CC=CC=C3)C(=O)NC(CC4=CC=CC=C4)C(N)=O)C5=CC=C(O)C=C5	1	73354623	CHEMBL2371023
CC(C(NC(=O)C1CC2=CC=CC=C2CN1C(=O)C(N)CC3=CC=C(O)C=C3)C(=O)NC(CC4=CC=CC=C4)C(N)=O)C5=CC=CC=C5	1	10722878	CHEMBL2371016
CC(C(NC(=O)C(CC1=CC=CC=C1)NC(=O)C2CC3=CC=CC=C3CN2C(=O)C(N)CC4=CC=C(O)C=C4)C(N)=O)C5=CC=CC=C5	1	10699409	CHEMBL2371026
NC(CC1=CC=C(O)C=C1)C(=O)N2CC3=CC=CC=C3CC2C(=O)NC(CC4=CC=CC=C4)C(=O)NC(CC5=CC=CC=C5)C(O)=O	1	644210	CHEMBL191751
CC1=C2OC3C4=C(CC5(O)C6CC(=C2C35CCN6CC7CC7)C=C1)C8=CC=CC=C8[NH]4	1	5471388	CHEMBL354873
OC1=CC(=CC=C1)C2=C3OC4C5=C(CC6(O)C7CC(=C3C46CCN7CC8CC8)C=C2)C9=CC=CC=C9[NH]5	1	5471401	CHEMBL167497
OC12CC3=C([NH]C4=CC=CC=C34)C5OC6=C(C=CC7=C6C15CCN(CC8CC8)C2C7)C9=CC=CO9	1	44379099	CHEMBL166770
OC12CC3=C([NH]C4=CC=CC=C34)C5OC6=C(C=C)C=CC7=C6C15CCN(CC8CC8)C2C7	1	44379124	CHEMBL435466
COC1=CC(=CC=C1)C2=C3OC4C5=C(CC6(O)C7CC(=C3C46CCN7CC8CC8)C=C2)C9=CC=CC=C9[NH]5	1	5471397	CHEMBL355499
OC12CC3=C([NH]C4=CC=CC=C34)C5OC6=C(C=CC7=C6C15CCN(CC8CC8)C2C7)C9=CC=CC=C9	1	5471390	CHEMBL355313
CC(NC(=O)C(N)CC1=CC=C(O)C=C1)C(=O)NCC(=O)NC(CC2=C3C=CC=CC3=CC=C2)C(=O)NNC(=O)C(CC4=C5C=CC=CC5=CC=C4)NC(=O)CNC(=O)C(C)NC(=O)C(N)CC6=CC=C(O)C=C6	1	9963195	CHEMBL2371057
CC(NC(=O)C(N)CC1=CC=C(O)C=C1)C(=O)NCC(=O)NC(CC2=C(F)C(=C(F)C(=C2F)F)F)C(=O)NNC(=O)C(CC3=C(F)C(=C(F)C(=C3F)F)F)NC(=O)CNC(=O)C(C)NC(=O)C(N)CC4=CC=C(O)C=C4	1	73350142	CHEMBL2371080
CC(NC(=O)C(N)CC1=CC=C(O)C=C1)C(=O)NCC(=O)NC(C(C)C2=CC=CC=C2)C(=O)NNC(=O)C(NC(=O)CNC(=O)C(C)NC(=O)C(N)CC3=CC=C(O)C=C3)C(C)C4=CC=CC=C4	1	73350143	CHEMBL2371081
CC(NC(=O)C(N)CC1=CC=C(O)C=C1)C(=O)NCC(=O)NC(CC2=CC=C3C=CC=CC3=C2)C(=O)NNC(=O)C(CC4=CC=C5C=CC=CC5=C4)NC(=O)CNC(=O)C(C)NC(=O)C(N)CC6=CC=C(O)C=C6	1	73345526	CHEMBL2371079
CC(C=C)N1CCC23C4C(C)C5=C([NH]C6=CC=CC=C56)C2OC7=C(O)C=CC(=C37)CC14	1	44291309	CHEMBL298489
CN(CC1=CC(=CC(=C1)C(F)(F)F)C(F)(F)F)C(=O)CCN2CC3=CC=CC=C3CC(NC(=O)C(CCCNC(N)=N)NC(=O)C(N)CC4=C(C)C=C(O)C=C4C)C2=O	1		CHEMBL3408518
CN(CC1=CC=CC=C1)C(=O)CCN2CC3=CC=CC=C3CC(NC(=O)C(CCCNC(N)=N)NC(=O)C(N)CC4=C(C)C=C(O)C=C4C)C2=O	1		CHEMBL3408519
CN(CC1=CC(=CC(=C1)C(F)(F)F)C(F)(F)F)C(=O)CCN2CC3=CC=CC=C3CC(NC(=O)C(CCCNC(N)=O)NC(=O)C(N)CC4=C(C)C=C(O)C=C4C)C2=O	1	118730934	CHEMBL3408520
CN(CC1=CC=CC=C1)C(=O)CCN2CC3=CC=CC=C3CC(NC(=O)C(CCCNC(N)=O)NC(=O)C(N)CC4=C(C)C=C(O)C=C4C)C2=O	1	118730935	CHEMBL3408521
CN(CC1=CC=CC=C1)C(=O)CN2CC3=CC=CC=C3CC(NC(=O)C(CCCNC(N)=N)NC(=O)C(N)CC4=C(C)C=C(O)C=C4C)C2=O	1		CHEMBL3408522
CC1=C(CC(N)C(=O)NC(CCCNC(N)=N)C(=O)NC2CC3=CC=CC=C3CN(CC(=O)NCC4=CC=CC=C4)C2=O)C(=CC(=C1)O)C	1		CHEMBL3408730
CN(CC1=CC(=CC(=C1)C(F)(F)F)C(F)(F)F)C(=O)CN(C)C(=O)C(CC2=CC=CC=C2)NC(=O)C(CCCNC(N)=N)NC(=O)C(N)CC3=C(C)C=C(O)C=C3C	1		CHEMBL3408735
CN(CC1=CC=CC=C1)C(=O)CN(C)C(=O)C(CC2=CC=CC=C2)NC(=O)C(CCCNC(N)=N)NC(=O)C(N)CC3=C(C)C=C(O)C=C3C	1		CHEMBL3408736
CC1=CC(=CC(=C1CC(N)C(=O)NC(CCCNC(N)=N)C(=O)NC2CC3=CC=CC=C3CN(CCC(N)=O)C2=O)C)O	1		CHEMBL3408737
CC1CN(C)CCC12COC3=C(O)C=CC=C23	1	44296512	CHEMBL300689
CCC1OC2=C(C=CC=C2O)C13CCN(C)CC3	1	44296549	CHEMBL431156
CC1OC2=C(O)C=CC=C2C13CCN(C)CC3	1	44296582	CHEMBL50098
CN1CCC2(CC1)COC3=C(O)C=CC=C23	1	10680393	CHEMBL297281
NC(CC1=CC=C(O)C=C1)C(=O)N2CCCC2C(=O)NC(CC3=C[NH]C4=CC=CC=C34)C(=O)NC(CC5=CC=CC=C5)C(O)C(N)=O	1	118731859	CHEMBL3409743
NC(CC1=CC=C(O)C=C1)C(=O)N2CCCC2C(=O)NC(CC3=CC=CC=C3)C(=O)NC(CC4=CC=CC=C4)C(O)C(N)=O	1	118731860	CHEMBL3409744
NC(CC1=CC=C(O)C=C1)C(=O)N2CCCC2C(=O)NC(CC3=CC=CC=C3)C(O)C(=O)NC(CCCNC(N)=N)C(N)=O	1		CHEMBL3409756
NC(CC1=CC=C(O)C=C1)C(=O)N2CCCC2C(=O)NC(CC(=O)NC(CC3=CC=CC=C3)C(N)=O)CC4=CC=CC=C4	1	118731873	CHEMBL3409757
CC1=CC(=CC(=C1CC(N)C(=O)N2CCC3=CC=CC=C3C2C(=O)NC(CC4=CC=CC=C4)C(=O)NC(CC5=CC=CC=C5)C(N)=O)C)O	1	118731874	CHEMBL3409758
CC1=CC(=CC(=C1CC(N)C(=O)N2CCC3=CC=CC=C3C2C(=O)NC(CC4=C[NH]C5=CC=CC=C45)C(=O)NC(CC6=CC=CC=C6)C(N)=O)C)O	1	118731875	CHEMBL3409759
CC1=CC(=CC(=C1CC(N)C(=O)N2CCC3=CC=CC=C3C2C(=O)NC(CC4=CC=CC=C4)C(=O)NC(CC5=CC=CC=C5)C(O)C(N)=O)C)O	1	118731876	CHEMBL3409760
CC1=CC(=CC(=C1CC(N)C(=O)N2CCC3=CC=CC=C3C2C(=O)NC(CC4=C[NH]C5=CC=CC=C45)C(=O)NC(CC6=CC=CC=C6)C(O)C(N)=O)C)O	1	118731877	CHEMBL3409761
CC1=CC(=CC(=C1CC(N)C(=O)N2CCC3=CC=CC=C3C2C(=O)NC(CC4=CC=CC=C4)C(O)C(=O)NC(CC5=CC=CC=C5)C(N)=O)C)O	1	118731878	CHEMBL3409762
NC(CC1=CC=C(O)C=C1)C(=O)N2CCCC2C(=O)NC(CC3=CC=CC=C3)C(=O)NC(CC(N)=O)CC4=CC=CC=C4	1	118731864	CHEMBL3409748
NC(CC1=CC=C(O)C=C1)C(=O)N2CCCC2C(=O)NC(CC3=CC=CC=C3)C(O)C(=O)NC(CC4=CC=CC=C4)C(N)=O	1	118731865	CHEMBL3409749
NC(CC1=CC=C(O)C=C1)C(=O)N2CCCC2C(=O)NC(CC3=CC=CC=C3)C(O)C(=O)NC(CC4=CC5=CC=CC=C5C=C4)C(N)=O	1	118731869	CHEMBL3409753
NC(CC1=CC=C(O)C=C1)C(=O)N2CCCC2C(=O)NC(CC3=CC=CC=C3)C(O)C(=O)NC(CC4=CC=C(F)C=C4)C(N)=O	1	118731870	CHEMBL3409754
NC(CC1=CC=C(O)C=C1)C(=O)N2CCCC2C(=O)NC(CC3=CC=CC=C3)C(O)C(=O)NC(CC4=C[NH]C5=CC=CC=C45)C(N)=O	1	118731871	CHEMBL3409755
CC1=CC(=CC(=C1CC(N)C(=O)N2CCC3=CC=CC=C3C2C(=O)NC(CC4=CC=CC=C4)C(=O)NC(CC(N)=O)CC5=CC=CC=C5)C)O	1	118731880	CHEMBL3409764
CC1=CC(=CC(=C1CC(N)C(=O)N2CCC3=CC=CC=C3C2C(=O)NC(CC4=C[NH]C5=CC=CC=C45)C(=O)NC(CC(N)=O)CC6=CC=CC=C6)C)O	1	118731881	CHEMBL3409765
CC1=CC(=CC(=C1CC(N)C(=O)N2CCC3=CC=CC=C3C2C(=O)NC(CC(=O)NC(CC4=CC=CC=C4)C(N)=O)CC5=CC=CC=C5)C)O	1	118731882	CHEMBL3409766
CC(C)CC(NC(=O)C(CC1=CC=CC=C1)NC(=O)CNC(=O)C(C)(C)NC(=O)C(N)CC2=CC=C(O)C=C2)C(O)=O	1	73347236	CHEMBL2373084
CC(C)CC(NC(=O)C(CC1=CC=CC=C1)NC(=O)CNC(=O)C(C)(CO)NC(=O)C(N)CC2=CC=C(O)C=C2)C(O)=O	1	44304419	CHEMBL60936
CCCCCCC\C=C/C(O)C#CC#CC(O)C=C	1	5281148	CHEMBL69018
CCOC(=O)C1CNCCC1C2=CC=CC=C2	1	44462333	CHEMBL82777
CCOC(=O)C1(CCNCC1)C2=CC=CC=C2	1	32414	CHEMBL1052
CC1(C)SCCSCC(NC(=O)C(N)CC2=CC=CC=C2)C(=O)NC(CC3=CC=CC=C3)C(=O)NC1C(N)=O	1	73345445	CHEMBL2370161
CC1(C)SCCSCC(NC(=O)C(N)CC2=CC=C(O)C=C2)C(=O)NC(CC3=CC=CC=C3)C(=O)NC1C(N)=O	1	73348469	CHEMBL2370165
CC1(C)SSCC(NC(=O)C(N)CC2=CC=CC=C2)C(=O)NC(CC3=CC=CC=C3)C(=O)NC1C(O)=O	1	73350058	CHEMBL2370162
CC1(C)SSCC(NC(=O)C(N)CC2=CC=C(O)C=C2)C(=O)NC(CC3=CC=CC=C3)C(=O)NC1C(N)=O	1	73348468	CHEMBL2370163
CC1=C(CC(N)C(=O)NC2CCNC3=CC=C(CC4=CC=CC=C4)C=C23)C(=CC(=C1)O)C	1	44323614	CHEMBL432045
OC1=CC2=C(OC3CN(CCC4=CC=CC=C4C(F)(F)F)CCC23CCCC5=CC=CC=C5)C=C1	1	118731412	CHEMBL3409107
OC1=CC=C2OC3CN(CCC3(CCCC4=CC=CC=C4)C2=C1)CC5CC5	1	118731411	CHEMBL3409106
OC1=CC2=C(OC3CN(CCC23CCCC4=CC=CC=C4)CC=C)C=C1	1	118731410	CHEMBL3409105
OC1=CC2=C(OC3CN(CCC4=CC=C(C=C4)C(F)(F)F)CCC23CCCC5=CC=CC=C5)C=C1	1	118731409	CHEMBL3409104
OC1=CC=C2OC3CN(CCCC4=CC=CC=C4)CCC3(CCCC5=CC=CC=C5)C2=C1	1	118731408	CHEMBL3409103
OC1=CC=C2OC3CN(CCC4=CC=CC=C4F)CCC3(CCCC5=CC=CC=C5)C2=C1	1	118731407	CHEMBL3409102
OC1=CC=C2OC3CN(CCC4=CC=C(F)C=C4)CCC3(CCCC5=CC=CC=C5)C2=C1	1	118731406	CHEMBL3409101
OC1=CC=C2OC3CN(CCC4=CC=CC=C4)CCC3(CCCC5=CC=CC=C5)C2=C1	1	118731405	CHEMBL3409100
OC1=CC2=C(OC3CN(CCC4=CC=CC=C4C(F)(F)F)CCC23CCCCCC5=CC=CC=C5)C=C1	1	118731428	CHEMBL3409123
OC1=CC=C2OC3CN(CCC3(CCCCCC4=CC=CC=C4)C2=C1)CC5CC5	1	118731427	CHEMBL3409122
OC1=CC2=C(OC3CN(CCC4=CC=C(C=C4)C(F)(F)F)CCC23CCCCCC5=CC=CC=C5)C=C1	1	118731426	CHEMBL3409121
OC1=CC=C2OC3CN(CCC4=CC=CC=C4F)CCC3(CCCCCC5=CC=CC=C5)C2=C1	1	118731425	CHEMBL3409120
OC1=CC=C2OC3CN(CCC4=CC=C(F)C=C4)CCC3(CCCCCC5=CC=CC=C5)C2=C1	1	118731424	CHEMBL3409119
OC1=CC=C2OC3CN(CCC4=CC=CC=C4)CCC3(CCCCCC5=CC=CC=C5)C2=C1	1	118731423	CHEMBL3409118
OC1=CC2=C(OC3CN(CCC4=CC(=CC=C4)C(F)(F)F)CCC23CCCCC5=CC=CC=C5)C=C1	1	118731422	CHEMBL3409117
OC1=CC2=C(OC3CN(CCC4=CC=CC=C4C(F)(F)F)CCC23CCCCC5=CC=CC=C5)C=C1	1	118731420	CHEMBL3409115
OC1=CC=C2OC3CN(CCC3(CCCCC4=CC=CC=C4)C2=C1)CC5CC5	1	118731419	CHEMBL3409114
OC1=CC2=C(OC3CN(CCC4=CC=C(C=C4)C(F)(F)F)CCC23CCCCC5=CC=CC=C5)C=C1	1	118731418	CHEMBL3409113
OC1=CC=C2OC3CN(CCCC4=CC=CC=C4)CCC3(CCCCC5=CC=CC=C5)C2=C1	1	118731417	CHEMBL3409112
OC1=CC=C2OC3CN(CCC4=CC=CC=C4F)CCC3(CCCCC5=CC=CC=C5)C2=C1	1	118731416	CHEMBL3409111
OC1=CC=C2OC3CN(CCC4=CC=C(F)C=C4)CCC3(CCCCC5=CC=CC=C5)C2=C1	1	118731415	CHEMBL3409110
OC1=CC=C2OC3CN(CCC4=CC=CC=C4)CCC3(CCCCC5=CC=CC=C5)C2=C1	1	118731414	CHEMBL3409109
OC1=CC2=C(OC3CN(CCC4=CC(=CC=C4)C(F)(F)F)CCC23CCCC5=CC=CC=C5)C=C1	1	118731413	CHEMBL3409108
OC1=CC=C2OC3CN(CCCCC4=CC=CC=C4)CCC3(CCCCC5=CC=CC=C5)C2=C1	1	118731421	CHEMBL3409116
CC12CN(CCC3=CC=CC=C3)CCC1(CC4=CC=CC=C4C2)C5=CC=CC(=C5)O	1	9843770	CHEMBL107398
CN1CCC2(CC3=CC=CC=C3CC2(C)C1)C4=CC=CC(=C4)O	1	9948520	CHEMBL324681
CC(C)C(NC(=O)C(CC(O)=O)NC(=O)C(CC1=CC=CC=C1)NC(=O)C(C)NC(=O)C(N)CC2=CC=C(O)C=C2)C(=O)NC(C(C)C)C(=O)NC(CO)C(=O)OCC3OC(O)C(O)C(O)C3O	1	44352835	CHEMBL405663
CC(C)C(NC(=O)C(NC(=O)C(CC(O)=O)NC(=O)C(CC1=CC=CC=C1)NC(=O)C(C)NC(=O)C(N)CC2=CC=C(O)C=C2)C(C)C)C(=O)NC(C)C(=O)OC3OC(O)C(O)C(O)C3OC(C)=O	1	44352792	CHEMBL268625
CC(NC(=O)C1CCCN1C(=O)C(CC2=CC=C(O)C=C2)NC(=O)CNC(=O)C(CC3=CC=CC=C3)NC(=O)C(C)NC(=O)C(N)CC4=CC=C(O)C=C4)C(N)=O	1	14428057	CHEMBL130791
CC(NC(=O)C(N)CC1=CC=C(O)C=C1)C(=O)NC(CC2=CC=CC=C2)C(=O)NCC(=O)NC(CC3=CC=C(O)C=C3)C(=O)N4CCCC4C(=O)NC(CO)C(=O)OCC5OC(O)C(O)C(O)C5OC(C)=O	1	44352994	CHEMBL261944
CC(C)C(NC(=O)C(CC(O)=O)NC(=O)C(CC1=CC=CC=C1)NC(=O)C(C)NC(=O)C(N)CC2=CC=C(O)C=C2)C(=O)NC(C(C)C)C(=O)NC(C)C(N)=O	1	44352977	CHEMBL134186
CC(C)C(NC(=O)C(CC(O)=O)NC(=O)C(CC1=CC=CC=C1)NC(=O)C(C)NC(=O)C(N)CC2=CC=C(O)C=C2)C(=O)NC(C(C)C)C(=O)NC(CO)C(=O)OCC3OC(O)C(O)C(O)C3OC(C)=O	1	44352976	CHEMBL429717
CC(NC(=O)C(N)CC1=CC=C(O)C=C1)C(=O)NC(CC2=CC=CC=C2)C(=O)NCC(=O)NC(CC3=CC=C(O)C=C3)C(=O)N4CCCC4C(=O)NC(CO)C(=O)OCC5OC(O)C(O)C(O)C5O	1	44352795	CHEMBL265781
CC(NC(=O)C(N)CC1=CC=C(O)C=C1)C(=O)NC(CC2=CC=CC=C2)C(=O)NCC(=O)NC(CC3=CC=C(O)C=C3)C(=O)N4CCCC4C(=O)NC(C)C(=O)OCC5OC(O)C(O)C(O)C5O	1	44352793	CHEMBL385083
CC(C)C(NC(=O)C(NC(=O)C(CC(O)=O)NC(=O)C(CC1=CC=CC=C1)NC(=O)C(C)NC(=O)C(N)CC2=CC=C(O)C=C2)C(C)C)C(=O)NC(CO)C(N)=O	1	44353150	CHEMBL408495
CC(NC(=O)C(N)CC1=CC=C(O)C=C1)C(=O)NC(CC2=CC=CC=C2)C(=O)NCC(=O)NC(CC3=CC=C(O)C=C3)C(=O)N4CCCC4C(=O)NC(C)C(=O)OCC5OC(O)C(O)C(O)C5OC(C)=O	1	44352995	CHEMBL402691
CC(C)C(NC(=O)C(CC(O)=O)NC(=O)C(CC1=CC=CC=C1)NC(=O)C(C)NC(=O)C(N)CC2=CC=C(O)C=C2)C(=O)NC(C(C)C)C(=O)NC(C)C(=O)OC3OC(O)C(O)C(O)C3O	1	44352836	CHEMBL335903
COC1=CC=C(C=C1)N2CCN(CC2)CC3=C[NH]C4=NC=CC=C34	1	9905249	CHEMBL28607
CC1COC23CCC4(CC12)C5CC6=CC=C(O)C7=C6C4(CCN5CC8CC8)C3O7	1	44380370	CHEMBL349636
CC1(C)OC23CCC4(CC2C1(C)C)C5CC6=CC=C(O)C7=C6C4(CCN5CC8CC8)C3O7	1	44380352	CHEMBL353876
COC12CCC3(CC1C(C)(O)C(C)C)C4CC5=CC=C(O)C6=C5C3(CCN4C)C2O6	1	44380353	CHEMBL349841
COC1=CC=C2CC3N(C)CCC45C(OC1=C24)C6(CCC35CC6C(C)(O)C(C)C)OC	1	44380063	CHEMBL355296
COC12CCC3(CC1C(C)(O)C(C)(C)C)C4CC5=CC=C(O)C6=C5C3(CCN4C)C2O6	1	44380504	CHEMBL169552
CC1C2CC34CCC2(OC1(C)C)C5OC6=C7C(=CC=C6O)CC3N(C)CCC457	1	44380600	CHEMBL169367
COC1=C2OC3C4=C(CC5(O)C6CC(=C2C35CCN6C)C=C1)C7=CC=CC=C7[NH]4	1	11280688	CHEMBL44910
COC1=CC=C2CC3C4CC5=C(CC4(CCN3CC6CC6)C2=C1O)[NH]C7=CC=CC=C57	1	10811744	CHEMBL296230
CCN1CCC23CC4=C(CC2C1CC5=CC=C(OC)C(=C35)O)C6=CC=CC=C6[NH]4	1	10524344	CHEMBL296495
COC1=CC=C2CC3C4CC5=C(CC4(CCN3C)C2=C1O)[NH]C6=CC=CC=C56	1	10690832	CHEMBL47782
COC1=CC=C2CC3N(CCC4(CC5=C(CC34O)C6=CC=CC=C6[NH]5)C2=C1O)CC7CC7	1	10550581	CHEMBL44490
CCN1CCC23CC4=C(CC2(O)C1CC5=CC=C(OC)C(=C35)O)C6=CC=CC=C6[NH]4	1	10716218	CHEMBL297433
COC1=CC=C2CC3N(C)CCC4(CC5=C(CC34O)C6=CC=CC=C6[NH]5)C2=C1O	1	10810430	CHEMBL416647
C/C=C/C(=O)N1CCC23C4C(C)C5=C([NH]C6=CC=CC=C56)C2OC7=C(O)C=CC(=C37)CC14	1	44291347	CHEMBL46542
CCN(CC)C(=O)C1=CC=C(C=C1)C(N2CCN(CC2)CC=C)C3=CC=CC(=C3)OC	1	44367627	CHEMBL346625
CCN(CC)C(=O)C1=CC=C(C=C1)C(N2CCN(CC2)CC=C)C3=CC=CC=C3	1	10620493/45262548	CHEMBL24035/CHEMBL544641
CCCN1CCN(CC1)C(C2=CC=CC=C2)C3=CC=C(C=C3)C(=O)N(CC)CC	1	44367554/44276048	CHEMBL150430/CHEMBL27944
CCN(CC)C(=O)C1=CC=C(C=C1)C(N2CCN(CC2)CC3=CC=C4OCOC4=C3)C5=CC=CC=C5	1	44276013	CHEMBL27161
CCN(CC)C(=O)C1=CC=C(C=C1)C(N(CCN(C)C)CC2=CC=CC=C2)C3=CC=CC=C3	1	10094954	CHEMBL28443
CC(C)CC(NC(=O)C(CC1=CC=CC=C1)NC(=O)CNC(=O)CNC(=O)C(N)CC2=CC=C(O)C=C2)C(=O)NC(CCCN=C(N)N)C(=O)NC(CCCN=C(N)N)C(=O)NC(C)C(=O)NC(CCCN=C(N)N)C(=O)N3CCCC3C(=O)NC(CCCCN)C(N)=O	1	44333058	CHEMBL407084
CC(=O)NC(CC1=CC=C(O)C=C1)C(=O)NC(CCCCN)C(=O)NC(CC2=C[NH]C3=CC=CC=C23)C(=O)NC(CC4=C[NH]C5=CC=CC=C45)C(N)=O	1	10771171	CHEMBL102690
NC(CC1=CC=C(O)C=C1)C(=O)N2CC3=CC=CC=C3CC2CNC(CC4=CC=CC=C4)C(=O)NC(CC5=CC=CC=C5)C(N)=O	1	44344955	CHEMBL332803
CC1=CC(=CC(=C1CC(N)C(=O)N2CC3=CC=CC=C3CC2CNC(CC4=CC=CC=C4)C(=O)NC(CC5=CC=CC=C5)C(N)=O)C)O	1	44344690	CHEMBL119590
CNC(CC1=C(C)C=C(O)C=C1C)C(=O)N2CC3=CC=CC=C3CC2C(=O)NC(CC4=CC=CC=C4)C(=O)NC(CC5=CC=CC=C5)C(N)=O	1	73347009	CHEMBL2370502
CNC(CC1=C(C)C=C(O)C=C1C)C(=O)N2CC3=CC=CC=C3CC2CNC(CC4=CC=CC=C4)C(=O)NC(CC5=CC=CC=C5)C(N)=O	1	44344689	CHEMBL119535
CCN(CC)C(=O)C1=CC=C(C=C1)N(C2CCN(CC=C)CC2C)C3=CC=CC=C3	1	44334383	CHEMBL430475
COCC1=C(C(N(C(=O)NCCCN2CCC(C)(CC2)C3=CC=CC=C3)C(=O)N1)C4=CC=C(F)C(=C4)F)C(=O)OC	1	11757736	CHEMBL142243
CCC1=C(C(N(C(=O)NCCCN2CCC(CC2)(C#N)C3=CC=CC=C3)C(=O)N1)C4=CC=C(F)C=C4F)C(N)=O	1	10415156	CHEMBL357628
CC(N1CCC(CC1)N2C(=O)NC3=CC=CC=C23)C4=CC=CC=C4Cl	1	10832076
CCN1C(=O)N(C2CCN(CC3CCCCCCC3)CC2CO)C4=CC=CC=C14	1	9887195	CHEMBL146462		NCGC00344513-02
O=C1NC2=CC=CC=C2N1C3CCN(CC3)CC4CCCCCCC4	1	10783436
CCN1C(=O)N(C2CCN(CC2)CC3CCCCCCC3)C4=CC=CC=C14	1	10451761	CHEMBL146013
CN1CCC23C4OC5=C(O)C=CC(=C25)CC1C3(O)CC6=CN=C(C)N=C46	1	10315939	CHEMBL431074
CN1CCC23C4OC5=C(O)C=CC(=C25)CC1C3(O)CC6=CN=C(N)N=C46	1	44341920	CHEMBL332947
CN1CCC23C4OC5=C(O)C=CC(=C25)CC1C3(O)CC6=CN=C(N=C46)C7=CC=CC=C7	1	10387038	CHEMBL112656
CN1CCC23C4OC5=C(O)C=CC(=C25)CC1C3(O)CC6=C4NC(=O)N=C6	1	44341722
CN1CCC23C4OC5=C(O)C=CC(=C25)CC1C3(O)CC6=C4[NH]N=C6	1	9949205
CC1NC(=O)C(CC2=CC=C(O)C=C2)NC(=O)C(CCCCNC1=O)NC(=O)C(N)CC3=CC=CC=C3	1	73345474	CHEMBL2370483
NC(CC1=CC=CC=C1)C(=O)NC2CCCCNC(=O)C(CC3=CC4=CC=CC=C4[NH]3)NC(=O)C(CC5=CC=C(O)C=C5)NC2=O	1	73345473	CHEMBL2370482
CC1(C)SSCC(NC(=O)C(N)CC2=CC=CC=C2)C(=O)NC(CC3=CC=CC=C3)C(=O)NC1C(N)=O	1	44343030	CHEMBL324390
CC1NC(=O)C(CC2=CC=CC=C2)NC(=O)C(CCCCNC1=O)NC(=O)C(N)CC3=CC=C(O)C=C3	1	73351576	CHEMBL2370485
NC(CC1=CC=CC=C1)C(=O)NC2CSSCC(NC(=O)C(CC3=CC=C(C=C3)[N+]([O-])=O)NC(=O)CNC2=O)C(N)=O	1	44343015	CHEMBL113782
NC(CC1=CC=CC=C1)C(=O)NC2CSSCC(NC(=O)C(CC3=CC=CC=C3)NC(=O)CNC2=O)C(N)=O	1	44343358	CHEMBL432238
CC1C2N(CCC1(C)C3=CC(=CC=C3C2=O)O)CC4CCCO4	1	44273237	CHEMBL280958
CC(C)(C)C1=CC=C(C=C1)C(C2CCN(CC2)CC3=CC=CC=C3)C4=CC=CC(=C4)O	1	10573793	CHEMBL151341
CC(C)(C)C1=CC=C(C=C1)C(N2CCN(CC2CO)CC3=CC=CC=C3)C4=CC=CC(=C4)O	1	10503458	CHEMBL149795
CC1CN(CCN1C(C2=CC=C(C=C2)C(C)(C)C)C3=CC=CC(=C3)O)CC4=CC=CC=C4	1	10342555	CHEMBL151416
CCN(CC)C(=O)C1=CC=C(C=C1)C(N2CCOCC2)C3=CC=CC=C3	1	10498207	CHEMBL125626
CCN(CC)C(=O)C1=CC=C(C=C1)C(N(C)CCN(C)C)C2=CC=CC(=C2)OC	1	45262455	CHEMBL552849
CCN(CC)C(=O)C1=CC=C(C=C1)C(C2CCNCC2)C3=CC=CC(=C3)OC	1	45262478	CHEMBL544638
CCN(CC)C(=O)C1=CC=C(C=C1)C(OCCN(C)C)C2=CC=CC(=C2)OC	1	44367561	CHEMBL150785
CCN(CC)C(=O)C1=CC=C(C=C1)C(=C2CCNCC2)C3=CC=CC(=C3)OC	1	45262509/23435898	CHEMBL542267/CHEMBL423694
CCN(CC)C(=O)C1=CC=C(C=C1)C(C2CCN(CC2)CC=C)C3=CC=CC(=C3)OC	1	45262476	CHEMBL555570
CCN(CC)C(=O)C1=CC=C(C=C1)C(=C2CCN(CC2)CC3=CC=CC=C3)C4=CC=CC(=C4)OC	1	45262492	CHEMBL545335
CCN(CC)C(=O)C1=CC=C(C=C1)C(N2CCN(C)CC2)C3=CC=CC=C3	1	45262546/10690216	CHEMBL555571/CHEMBL124642
CCN(CC)C(=O)C1=CC=C(C=C1)C(N2CCCCC2)C3=CC=CC=C3	1	10784079	CHEMBL127240
CCN(CC)C(=O)C1=CC=C(C=C1)C(C2CCN(C)CC2)C3=CC=CC(=C3)OC	1	45265337	CHEMBL541349
CCN(CC)C(=O)C1=CC=C(C=C1)C(N2CCNCC2)C3=CC=CC=C3	1	10569964	CHEMBL338980
CCN(CC)C(=O)C1=CC=C(C=C1)C(N2CCN(CC2)CC3=CC=CC=C3)C4=CC=CC=C4	1	44367580	CHEMBL150609
CCN(CC)C(=O)C1=CC=C(C=C1)C(NCCN(C)C)C2=CC=CC(=C2)OC	1	10762543	CHEMBL153183
COC12C=CC3(CC14CCC(C)(C)C4O)C5CC6=CC=C(O)C7=C6C3(CCN5C)C2O7	1	44279594	CHEMBL31605
COC12C=CC3(CC14CCCC4O)C5CC6=CC=C(O)C7=C6C3(CCN5C)C2O7	1	44279592	CHEMBL416765
COC12C=CC3(CC14CCC(C)(C)C4O)C5CC6=CC=C(O)C7=C6C3(CCN5CC8CC8)C2O7	1	44279686	CHEMBL31030
COC12C=CC3(CC14CCCC4O)C5CC6=CC=C(O)C7=C6C3(CCN5CC8CC8)C2O7	1	44279699	CHEMBL281986
COC1=CC=C(C=C1)C2=C(OC)C=C3CN(C(CC3=C2)C(O)=O)C(=O)C(N)CC4=C(C)C=C(O)C=C4C	1	44292403	CHEMBL45842
COC1=CC=C(C=C1)C2=CC=C3CC(N(CC3=C2)C(=O)C(N)CC4=C(C)C=C(O)C=C4C)C(O)=O	1	10412617	CHEMBL48098
CC1=C(CC(N)C(=O)N2CC3=CC(=CC=C3CC2C(O)=O)C4=CSC=C4)C(=CC(=C1)O)C	1	44292414	CHEMBL418080
COC1=C(C=C2CC(N(CC2=C1)C(=O)C(N)CC3=C(C)C=C(O)C=C3C)C(O)=O)C4=CC=C(F)C=C4	1	44292142	CHEMBL47564
COC1=CC=C2CC(N(CC2=C1)C(=O)C(N)CC3=C(C)C=C(O)C=C3C)C(O)=O	1	44292280	CHEMBL297452
CC1=C(CC(N)C(=O)N2CC3=CC(=CC=C3CC2C(O)=O)C4=CC5=CC=CC=C5O4)C(=CC(=C1)O)C	1	44292426	CHEMBL46160
COC1=C(C=C2CC(N(CC2=C1)C(=O)C(N)CC3=C(C)C=C(O)C=C3C)C(O)=O)C4=CC=CC=C4	1	44292437	CHEMBL430777
CC1=CC(=CC(=C1CC(N)C(=O)N2CC3=CC(=CC=C3CC2C(O)=O)O)C)O	1	44292281	CHEMBL44732
CC1C2CC3=CC=C(NC4=CC=CC=C4)C=C3C1(C)CCN2CC5CC5	1	73351393	CHEMBL2367916
CC1C2CC3=CC=C(NCC4=CC=CC=C4)C=C3C1(C)CCN2CC5CC5	1	10473705	CHEMBL301835
CC1C2CC3=CC=C(C=C3C1(C)CCN2CC4CC4)N(C)C	1	44298207	CHEMBL299114
CC1C2CC3=CC=C(NCCC4=CC=CC=C4)C=C3C1(C)CCN2CC5CC5	1	44298221	CHEMBL56165
CC1C2CC3=CC=C(N)C=C3C1(C)CCN2CC4CC4	1	44298187	CHEMBL52399
CC1C2CC3=CC=C(C=C3C1(C)CCN2CC4CC4)N5CCCC5	1	44298206	CHEMBL55948
CC1C2CC3=CC=C(C=C3C1(C)CCN2CC4CC4)N5CCN(C)CC5	1	44298202	CHEMBL55392
CC1C2CC3=CC=C(C=C3C1(C)CCN2CC4CC4)N5CCOCC5	1	44298203	CHEMBL55248
CCNC1=CC=C2CC3C(C)C(C)(CCN3CC4CC4)C2=C1	1	44298198	CHEMBL55851
CNC1=CC=C2CC3C(C)C(C)(CCN3CC4CC4)C2=C1	1	44298233	CHEMBL291751
CC1C2CC3=CC=C(C=C3C1(C)CCN2CC4CC4)N(C)CC5=CC=CC=C5	1	44298201	CHEMBL293951
CC(C)NC1=CC=C2CC3C(C)C(C)(CCN3CC4CC4)C2=C1	1	44298240	CHEMBL55434
CC1C2CC3=CC=C(C=C3C1(C)CCN2CC4CC4)N5CCCCC5	1	44298213/45260329	CHEMBL168625/CHEMBL543563
CNC(C1=CC=CC=C1)C(C)(C)C(=O)NCCC2=CC=CC=C2	1	10358054	CHEMBL146918
CNC(C1=CC=CC(=C1)O)C(C)(C)C(=O)NCC2CC2	1	17798976	CHEMBL347316
CNC(C1=CC=CC=C1)C(C)(C)C(=O)NCC2CCCCC2	1	44366432	CHEMBL147191
CNC(C1=CC=CC(=C1)O)C(C)(C)C(=O)NCC2CCCCC2	1	10245350	CHEMBL347531
CNC(C1=CC=CC(=C1)O)C(C)(C)C(=O)NCC2=C3C=CC=CC3=CC=C2	1	17798965	CHEMBL151921
CNC(C1=CC=CC=C1)C(C)(C)C(=O)NCC2=CC=CC=C2	1	44366433	CHEMBL149143
CN(CC1CC1)C(C2=CC=CC(=C2)O)C(C)(C)C(=O)NCCC3=CC=CC=C3	1	17798973	CHEMBL421789
CNC(C1=CC=CC(=C1)O)C(C)(C)C(=O)NCC2=CC=CC=C2	1	17798974	CHEMBL146750
CCCCN(C)C(C1=CC=CC(=C1)O)C(C)(C)C(=O)NCCC2=CC=CC=C2	1	44366280	CHEMBL150839
CNC(C1=CC=CC(=C1)O)C(C)(C)C(=O)NCCCC2=CC=CC=C2	1	17798978	CHEMBL347750
CNC(C1=CC=CC(=C1)O)C(C)(C)C(=O)NCCC2=CC=CC=C2	1	17798971	CHEMBL149280
COCCC1CC2CN3CCC4=C([NH]C5=CC=CC=C45)C(C2)(C13)C(=O)OC	1	45262358	CHEMBL554230
O=C1NCN(C2=CC=CC=C2)C13CCN(CC3)C4CCCC5=CC=CC=C45	1	10618605	CHEMBL27716
OCCN1CN(C2=CC=CC=C2)C3(CCN(CC3)C4CCC5=CC=CC(=C5C4)Cl)C1=O	1	10646744	CHEMBL26987
CN1CN(C2=CC=CC=C2)C3(CCN(CC3)C4CCC5=C(Cl)C=CC(=C5C4)Cl)C1=O	1	10837001	CHEMBL27729
ClC1=C2CCC(CC2=C(Cl)C=C1)N3CCC4(CC3)N(CNC4=O)C5=CC=CC=C5	1	9954388	CHEMBL283480
ClC1=C2CC(CCC2=CC=C1)N3CCC4(CC3)N(CN(CC(=O)C5=CC=CC=C5)C4=O)C6=CC=CC=C6	1	10601891	CHEMBL26483
ClC1=CC=C2CCC(CC2=C1)N3CCC4(CC3)N(CNC4=O)C5=CC=CC=C5	1	10548749	CHEMBL447779
O=C1NCN(C2=CC=CC=C2)C13CCN(CC3)C4CCC5=CC=CC=C45	1	9997843	CHEMBL284414
COCN1CN(C2=CC=CC=C2)C3(CCN(CC3)C4CCC5=CC=CC(=C5C4)Cl)C1=O	1	10646745	CHEMBL283432
ClC1=C2CC(CCC2=CC=C1)N3CCC4(CC3)N(CNC4=O)C5=CC=CC=C5	1	10572810	CHEMBL283617
CC1=C2CCCC(N3CCC4(CC3)N(CNC4=O)C5=CC=CC=C5)C2=CC=C1	1	10714523	CHEMBL280827
ClC1=C2CCC(CC2=CC=C1)N3CCC4(CC3)N(CNC4=O)C5=CC=CC=C5	1	11795019	CHEMBL27699
O=C1NCN(C2=CC=CC=C2)C13CCN(CC3)C4CCC5=CC=CC=C5C4	1	10832445	CHEMBL26999
ClC1=C2CCC(CC2=C(Cl)C=C1)N3CCC4(CC3)N(CN(CC5=CC=CC=C5)C4=O)C6=CC=CC=C6	1	10697286	CHEMBL285377
O=C1NCN(C2=CC=CC=C2)C13CCN(CC3)C4CC5=CC=CC6=CC=CC4=C56	1	10022859	CHEMBL281274
ClC1=CC=C2CC(CCC2=C1)N3CCC4(CC3)N(CNC4=O)C5=CC=CC=C5	1	10500922	CHEMBL27093
ClC1=C2CCC(CC2=C(Cl)C=C1)N3CCC4(CC3)N(CN(CC=C)C4=O)C5=CC=CC=C5	1	10504545	CHEMBL283265
O=C1NCN(C2=CC=CC=C2)C13CCN(CC3)C4CC5=CC=CC=C5C4	1	10593778	CHEMBL28172
CCC(C)C(NC(=O)C(NC(=O)C(CCC(O)=O)NC(=O)C(CC1=CC=CC=C1)NC(=O)C(C)NC(=O)C2(N)CCC3=CC(=CC=C3C2)O)C(C)CC)C(=O)NCC(N)=O	1	44277598	CHEMBL280848
CC(C)(C)C1CCC(CC1)N2CCC3(CC2)N(CNC3=O)C4=CC=CC=C4	1		CHEMBL436243
O=C1NCN(C2=CC=CC=C2)C13CCN(CC3)C4CCCCCCC4	1	19347402	CHEMBL353990
O=C1NCN(C2=CC=CC=C2)C13CCN(CC3)C4CCCCCCCCCCC4	1	10000890	CHEMBL354652
O=C1NCN(C2=CC=CC=C2)C13CCN(CC3)C4CCCCCC4	1	19347346	CHEMBL165885
O=C1NCN(C2=CC=CC=C2)C13CCN(CC3)C4CCCCCCCC4	1	9885004	CHEMBL440928
CC(C)C1CCC(CC1)N2CCC3(CC2)N(CNC3=O)C4=CC=CC=C4	1		CHEMBL168578
O=C1NCN(C2=CC=CC=C2)C13CCN(CC3)C4CCC(CC4)C5CCCCC5	1		CHEMBL354065
O=C1NCN(C2=CC=CC=C2)C13CCN(CC3)C4CCCCCCCCC4	1	9842289	CHEMBL354291
CCCC1CCC(CC1)N2CCC3(CC2)N(CNC3=O)C4=CC=CC=C4	1		CHEMBL166445
CC1CCC(CC1)N2CCC3(CC2)N(CNC3=O)C4=CC=CC=C4	1		CHEMBL169947
O=C1NCN(C2=CC=CC=C2)C13CCN(CC3)C4CCCCC4	1	11781971	CHEMBL263575
O=C1NCN(C2=CC=CC=C2)C13CCN(CC3)C4CCCCCCCCCC4	1	19347356	CHEMBL354545
CCC(=O)N1C2CCC1C3CCC2N3C\C=C\C4=CC=CC(=C4)[N+]([O-])=O	1	44307388	CHEMBL67384
CCC(=O)N1C2CCC1C3CCC2N3C\C=C\C4=CC=CC=C4	1	44307566	CHEMBL307793
CCC(=O)N1C2CCC1C3CCC2N3C\C=C\C4=CC=C(C=C4)[N+]([O-])=O	1	44307324	CHEMBL304679
CCN(CC)C(=O)C1=CC=C(C=C1)N(C2CC3CCC(C2)N3CC=C)C4=CC=CC(=C4)OC	1		CHEMBL3085004
CCN(CC)C(=O)C1=CC=C(C=C1)N(C2CC3CCC(C2)N3C\C=C/C)C4=CC=CC(=C4)OC	1	44459113	CHEMBL280698
CCN(CC)C(=O)C1=CC=C(C=C1)N(C2CC3CCC(C2)N3CC=C)C4=CC=CC(=C4)O	1		CHEMBL3085002
CCN(CC)C(=O)C1=CC=C(C=C1)N(C2CC3CCC(C2)N3CC=C(C)C)C4=CC=CC(=C4)OC	1		CHEMBL3085003
CN(C)CC1=CC=C2[NH]C3=C(CC4(O)C5CC6=C7C(=C(O)C=C6)OC3C47CCN5CC8CC8)C2=C1	1	44325854	CHEMBL93543
CN1CCC23C4OC5=C(O)C=CC(=C25)CC1C3(O)CC6=C4[NH]C7=CC=C(C=C67)N=C(N)N	1	44326476
NC(=N)CC1=CC=C2[NH]C3=C(CC4(O)C5CC6=C7C(=C(O)C=C6)OC3C47CCN5CC8CC8)C2=C1	1	44326704	CHEMBL96525
NC(=N)C1=CC=C2[NH]C3=C(CC4(O)C5CC6=C7C(=C(O)C=C6)OC3C47CCN5CC8CC8)C2=C1	1	44326706	CHEMBL96609
C[N+](C)(C)CC1=CC=C2[NH]C3=C(CC4(O)C5CC6=C7C(=C(O)C=C6)OC3C47CCN5CC8CC8)C2=C1	1	44326179	CHEMBL92665
COC12C=CC3(CC1(C)C(O)C4=CC=CC(=C4)C)C5CC6=CC=C(O)C7=C6C3(CCN5CC8CC8)C2O7	1	122179052	CHEMBL3581741	BDBM50090731
COC12C=CC3(CC1(C)C(O)C4=CC=C(F)C=C4)C5CC6=CC=C(O)C7=C6C3(CCN5CC8CC8)C2O7	1	122179053	CHEMBL3581743	BDBM50090755
COC12CCC3(CC1(C)C(O)C4=CC=CC=C4)C5CC6=CC=C(O)C7=C6C3(CCN5CC8CC8)C2O7	1	81689704	CHEMBL3581750	BDBM50090760
COC12CCC3(CC1(C)C(O)C4=CC=CC(=C4)C)C5CC6=CC=C(O)C7=C6C3(CCN5CC8CC8)C2O7	1	122179056	CHEMBL3581752
COC12CCC3(CC1(C)C(O)C4=CC=CC(=C4)Cl)C5CC6=CC=C(O)C7=C6C3(CCN5CC8CC8)C2O7	1	122179060	CHEMBL3581756
COC12CCC3(CC1(C)C(O)C4=CC=CC(=C4)F)C5CC6=CC=C(O)C7=C6C3(CCN5CC8CC8)C2O7	1	122179061	CHEMBL3581757
COC12CCC3(CC1(C)C(O)C4=COC=C4)C5CC6=CC=C(O)C7=C6C3(CCN5CC8CC8)C2O7	1	122179064	CHEMBL3581762
COC12CCC3(CC1(C)C(O)C4=CC=CC=C4C)C5CC6=CC=C(O)C7=C6C3(CCN5CC8CC8)C2O7	1	122179055	CHEMBL3581751
COC12CCC3(CC1(C)C(O)C4=CC=C(C)C=C4)C5CC6=CC=C(O)C7=C6C3(CCN5CC8CC8)C2O7	1	122179057	CHEMBL3581753
COC12CCC3(CC1(C)C(O)C4=CC=C(F)C=C4)C5CC6=CC=C(O)C7=C6C3(CCN5CC8CC8)C2O7	1	122179058	CHEMBL3581754
CCC(=N)NCCCCCNC(=O)C(CC(C)C)NC(=O)CNC(=O)C1(CC1CN2CCC3(C)C(C)C2CC4=CC=C(O)C=C34)C5=CC=CC=C5	1		CHEMBL316615
CCCCC(=N)NCCCCCNC(=O)C(CC(C)C)NC(=O)CNC(=O)C1(CC1CN2CCC3(C)C(C)C2CC4=CC=C(O)C=C34)C5=CC=CC=C5	1		CHEMBL318532
CCCC(=N)NCCCNC(=O)C(CC(C)C)NC(=O)C1(CC1CN2CCC3(C)C(C)C2CC4=CC=C(O)C=C34)C5=CC=CC=C5	1		CHEMBL430477
CCCCC(=N)NCCCCCCNC(=O)C(CC(C)C)NC(=O)C1(CC1CN2CCC3(C)C(C)C2CC4=CC=C(O)C=C34)C5=CC=CC=C5	1		CHEMBL102013
CCCC(=N)NCCCCCNC(=O)C(CC(C)C)NC(=O)CNC(=O)C1(CC1CN2CCC3(C)C(C)C2CC4=CC=C(O)C=C34)C5=CC=CC=C5	1		CHEMBL103349
CCCCC(=N)NCCCCNC(=O)C(CC(C)C)NC(=O)C1(CC1CN2CCC3(C)C(C)C2CC4=CC=C(O)C=C34)C5=CC=CC=C5	1		CHEMBL319101
CCCC(=N)NCCCCCNC(=O)C(CC(C)C)NC(=O)C1(CC1CN2CCC3(C)C(C)C2CC4=CC=C(O)C=C34)C5=CC=CC=C5	1		CHEMBL99955
CC(C)CC(NC(=O)CNC(=O)C1(CC1CN2CCC3(C)C(C)C2CC4=CC=C(O)C=C34)C5=CC=CC=C5)C(=O)NCCCN	1	44332562	CHEMBL316879
CC(C)CC(NC(=O)CNC(=O)C1(CC1CN2CCC3(C)C(C)C2CC4=CC=C(O)C=C34)C5=CC=CC=C5)C(=O)NCCCCCN	1	44332543	CHEMBL100077
CCCC(=N)NCCCCCCNC(=O)C(CC(C)C)NC(=O)C1(CC1CN2CCC3(C)C(C)C2CC4=CC=C(O)C=C34)C5=CC=CC=C5	1		CHEMBL100226
CCCCC(=N)NCCCCCCNC(=O)C(CC(C)C)NC(=O)CNC(=O)C1(CC1CN2CCC3(C)C(C)C2CC4=CC=C(O)C=C34)C5=CC=CC=C5	1		CHEMBL406036
CCCC(=N)NCCCCNC(=O)C(CC(C)C)NC(=O)C1(CC1CN2CCC3(C)C(C)C2CC4=CC=C(O)C=C34)C5=CC=CC=C5	1		CHEMBL103462
CCCC(=N)NCCCCNC(=O)C(CC(C)C)NC(=O)CNC(=O)C1(CC1CN2CCC3(C)C(C)C2CC4=CC=C(O)C=C34)C5=CC=CC=C5	1		CHEMBL101058
CCCCC(=N)NCCCNC(=O)C(CC(C)C)NC(=O)C1(CC1CN2CCC3(C)C(C)C2CC4=CC=C(O)C=C34)C5=CC=CC=C5	1		CHEMBL317771
CCCC(=N)NCCCCCCNC(=O)C(CC(C)C)NC(=O)CNC(=O)C1(CC1CN2CCC3(C)C(C)C2CC4=CC=C(O)C=C34)C5=CC=CC=C5	1		CHEMBL320451
CC(C)CC(NC(=O)C1(CC1CN2CCC3(C)C(C)C2CC4=CC=C(O)C=C34)C5=CC=CC=C5)C(=O)NCCCCCCN	1	44332812	CHEMBL101072
CCCCC(=N)NCCCNC(=O)C(CC(C)C)NC(=O)CNC(=O)C1(CC1CN2CCC3(C)C(C)C2CC4=CC=C(O)C=C34)C5=CC=CC=C5	1		CHEMBL316574
CCC(=N)NCCCCCNC(=O)C(CC(C)C)NC(=O)C1(CC1CN2CCC3(C)C(C)C2CC4=CC=C(O)C=C34)C5=CC=CC=C5	1		CHEMBL405552
CCC(=N)NCCCNC(=O)C(CC(C)C)NC(=O)CNC(=O)C1(CC1CN2CCC3(C)C(C)C2CC4=CC=C(O)C=C34)C5=CC=CC=C5	1		CHEMBL415704
CCCCC(=N)NCCCCNC(=O)C(CC(C)C)NC(=O)CNC(=O)C1(CC1CN2CCC3(C)C(C)C2CC4=CC=C(O)C=C34)C5=CC=CC=C5	1		CHEMBL103073
CCCCC(=N)NCCCCCNC(=O)C(CC(C)C)NC(=O)C1(CC1CN2CCC3(C)C(C)C2CC4=CC=C(O)C=C34)C5=CC=CC=C5	1		CHEMBL100358
CCCC(=N)NCCCNC(=O)C(CC(C)C)NC(=O)CNC(=O)C1(CC1CN2CCC3(C)C(C)C2CC4=CC=C(O)C=C34)C5=CC=CC=C5	1		CHEMBL319524
CCC(=N)NCCCCCCNC(=O)C(CC(C)C)NC(=O)CNC(=O)C1(CC1CN2CCC3(C)C(C)C2CC4=CC=C(O)C=C34)C5=CC=CC=C5	1		CHEMBL317610
CC(C)CC(NC(=O)C1(CC1CN2CCC3(C)C(C)C2CC4=CC=C(O)C=C34)C5=CC=CC=C5)C(=O)NCCCCN	1	44332837	CHEMBL432956
CC(C)CC(NC(=O)CNC(=O)C1(CC1CN2CCC3(C)C(C)C2CC4=CC=C(O)C=C34)C5=CC=CC=C5)C(=O)NCCCCN	1	44332544	CHEMBL330130
CCC(=N)NCCCCCCNC(=O)C(CC(C)C)NC(=O)C1(CC1CN2CCC3(C)C(C)C2CC4=CC=C(O)C=C34)C5=CC=CC=C5	1		CHEMBL275858
CC(C)CC(NC(=O)C1(CC1CN2CCC3(C)C(C)C2CC4=CC=C(O)C=C34)C5=CC=CC=C5)C(=O)NCCCCCN	1	44332813	CHEMBL430859
CC(C)CC(NC(=O)C1(CC1CN2CCC3(C)C(C)C2CC4=CC=C(O)C=C34)C5=CC=CC=C5)C(=O)NCCCN	1	44332400	CHEMBL322236
CCC(=N)NCCCNC(=O)C(CC(C)C)NC(=O)C1(CC1CN2CCC3(C)C(C)C2CC4=CC=C(O)C=C34)C5=CC=CC=C5	1		CHEMBL97781
CCC(=N)NCCCCNC(=O)C(CC(C)C)NC(=O)C1(CC1CN2CCC3(C)C(C)C2CC4=CC=C(O)C=C34)C5=CC=CC=C5	1		CHEMBL318244
CC(C)CC(NC(=O)CNC(=O)C1(CC1CN2CCC3(C)C(C)C2CC4=CC=C(O)C=C34)C5=CC=CC=C5)C(=O)NCCCCCCN	1	44332668	CHEMBL322838
CCC(=N)NCCCCNC(=O)C(CC(C)C)NC(=O)CNC(=O)C1(CC1CN2CCC3(C)C(C)C2CC4=CC=C(O)C=C34)C5=CC=CC=C5	1		CHEMBL99904
COC1=C2OC3C(=O)CCC4(NC(=O)/C=C/C5=CC=C(Cl)C=C5)C6CC(=C2C34CCN6CC7CC7)C=C1	1	44417373	CHEMBL386272
NC(CC1=CC=C(O)C=C1)C(=O)NC2CCCCNC(=O)CC(NC(=O)C(CC3=CC=C(F)C=C3F)NC(=O)C(CC4=CC=CC=C4)NC2=O)C(N)=O	1	122178420	CHEMBL3580743
NC(CC1=CC=C(O)C=C1)C(=O)NC2CCCCNC(=O)CC(NC(=O)C(CC3=CC=C(F)C=C3)NC(=O)C(CC4=CC=CC=C4)NC2=O)C(N)=O	1	122179560	CHEMBL3582487
CCOC(=O)C12CN(C)CC(C(N(C)C1C3=CC=C(Cl)C=C3)C4=CC=C(Cl)C=C4)(C(=O)OCC)C2=O	1	12066967	CHEMBL366367
COC(=O)C12CN(C)CC(C(N(C)C1C3=CC=CC(=C3)C)C4=CC=CC(=C4)C)(C(=O)OC)C2=O	1	15033955	CHEMBL179350
COC(=O)C12CN(C)CC(C(N(C)C1C3=CC=CC(=C3)O)C4=CC=CC(=C4)O)(C(=O)OC)C2=O	1	15033953	CHEMBL180074
COC(=O)C12CN(C)CC(C(N(C)C1C3=NC=CC=C3)C4=NC=CC=C4)(C(=O)OC)C2=O	1	46905521/46905522/356604	CHEMBL177284/CHEMBL1161624/CHEMBL1161623
CN1CC2(C(N(C)C(C3=CC=CC=C3)C(C1)(C(O)=O)C2=O)C4=CC=CC=C4)C(O)=O	1	44387573	CHEMBL177406
COC(=O)C12CN(C)CC(C(N(C)C1C3=CC=C(OC)C=C3)C4=CC=C(OC)C=C4)(C(=O)OC)C2=O	1	44387581	CHEMBL177957
COC(=O)C12CN(C)CC(C(N(C)C1C3=NC4=C(C=CC=C4)C=C3)C5=NC6=C(C=CC=C6)C=C5)(C(=O)OC)C2=O	1	12066969	CHEMBL369719
COC(=O)C12CN(C)CC(C(N(C)C1C3=CC=C(F)C=C3)C4=CC=C(F)C=C4)(C(=O)OC)C2=O	1	44387572	CHEMBL362207
COC(=O)C12CN(C)CC(C(N(C)C1C3=CC=CC(=C3)F)C4=CC=CC(=C4)F)(C(=O)OC)C2=O	1	11351930	CHEMBL447234
CCN(CC)C(=O)C1=CC=C(C=C1)C(N2CCNCC2)C3=CC=C(OC)C=C3	1	11794241	CHEMBL127638
CCN(CC)C(=O)C1=CC=C(C=C1)C(C2CCCCC2)N3CCNCC3	1	10642101	CHEMBL340724
CCN(CC)C(=O)C1=CC=C(C=C1)C(N2CCNCC2)C3=CC=C4C=CC=NC4=C3	1	10644815	CHEMBL126819
CCN(CC)C(=O)C1=CC=C(C=C1)C(N2CCNCC2)C3=CC=CC(=C3)F	1	11793476	CHEMBL340834
CCN(CC)C(=O)C1=CC=C(C=C1)C(C2CCNCC2)C3=CC=CC=C3	1	10760345	CHEMBL126382
CCN(CC)C(=O)C1=CC=C(C=C1)C(N2CCNCC2)C3=C4N=CC=CC4=CC=C3	1	9801260	CHEMBL129420
CCN(CC)C(=O)C1=CC=C(C=C1)C(N2CCNCC2)C3=CC=CC(=C3)OC	1	11794240	CHEMBL125742
CCN(CC)C(=O)C1=CC=C(C=C1)C(N2CCNCC2)C3=CC=C4C=CC=CC4=C3	1	10739828	CHEMBL126223
CCN(CC)C(=O)C1=CC=C(C=C1)C(N2CCCNCC2)C3=CC=CC=C3	1	10546813	CHEMBL127507
CCN(CC)C(=O)C1=CC=C(C=C1)C(N2CCNCC2)C3=C4OC(C)(C)CC4=CC=C3	1	11742939	CHEMBL127761
CCN(CC)C(=O)C1=CC=C(C=C1)C(N2CCNCC2)C3=C4C=CC=CC4=CC=C3	1	10525105	CHEMBL125734
CCN(CC)C(=O)C1=CC=C(C=C1)C(N2CC(C)(C)NCC2C)C3=CC=CC(=C3)OC	1	10598391	CHEMBL127434
CCN(CC)C(=O)C1=CC=C(C=C1)C(N2CCNCC2)C3=C4C=CN=CC4=CC=C3	1	10525171	CHEMBL126366
CCN(CC)C(=O)C1=CC=C(C=C1)C(N2CCNCC2)C3=CC=C(Cl)C=C3	1	10786358	CHEMBL128006
CCN(CC)C(=O)C1=CC=C(C=C1)C(N2CCN(CC2)CC3CC3)C4=CC=CC=C4	1	10644995	CHEMBL125248
CCN(CC)C(=O)C1=CC=C(C=C1)C(N2CC(C)NCC2(C)C)C3=CC=CC(=C3)OC	1	10598392	CHEMBL434817
CCN(CC)C(=O)C1=CC=C(C=C1)C(N2CCNCC2)C3=CC=C(C)C=C3	1	10618862	CHEMBL128005
CCCCN1CCN(CC1)C(C2=CC=CC=C2)C3=CC=C(C=C3)C(=O)N(CC)CC	1	10501573	CHEMBL123679
CCN(CC)C(=O)C1=CC=C(C=C1)C(N(C)CCNC)C2=CC=CC=C2	1	10713071	CHEMBL338436
CCN(CC)C(=O)C1=CC=C(C=C1)C(=C2CCNCC2)C3=CC=CC(=C3)N	1	10808721	CHEMBL127495
CCN(CC)C(=O)C1=CC=C(C=C1)C(=C2CCN(C)CC2)C3=CC=CC=C3	1	10594839	CHEMBL126842
CCN(CC)C(=O)C1=CC=C(C=C1)C(=C2CCN(CC2)CC=C)C3=CC=CC=C3	1	10452891	CHEMBL126255
CCN(CC)C(=O)C1=CC=C(C=C1)C(=C2CCNCC2)C3=CC=CC=C3OC	1	10809678	CHEMBL278078
CCN(CC)C(=O)C1=CC=C(C=C1)C(=C2CCNCC2)C3=CC=C(SC)C=C3	1	10692042	CHEMBL129693
CCN(CC)C(=O)C1=CC=C(C=C1)C(=C2CCNCC2)C3=CC=CC(=C3)C(C)=O	1	10596575	CHEMBL129300
CCN(CC)C(=O)C1=CC=C(C=C1)C(=C2CCNCC2)C3=CC=CC(=C3)C(F)(F)F	1	10001960	CHEMBL339898
CCN(CC)C(=O)C1=CC=C(C=C1)C(=C2CCNCC2)C3=C(C)C=CC=C3C	1	10785784	CHEMBL126884
CCN(CC)C(=O)C1=CC=C(C=C1)C(=C2CCNCC2)C3=CC=C(F)C=C3	1	10499145	CHEMBL126946
CCN(CC)C(=O)C1=CC=C(C=C1)C(=C2CCN(CC2)CC3CC3)C4=CC=CC=C4	1	10668838	CHEMBL127788
CCN(CC)C(=O)C1=CC=C(C=C1)C(=C2CCNCC2)C3=CC=C(Cl)C=C3	1	10714960	CHEMBL127007
CCN(CC)C(=O)C1=CC=C(C=C1)C(=C2CCNCC2)C3=CC=CC=C3	1	9841259	CHEMBL415521		NCGC00370918-01
CCN(CC)C(=O)C1=CC=C(C=C1)C(=C2CCNCC2)C3=CC=CC(=C3)F	1	10570940	CHEMBL339457
CCN(CC)C(=O)C1=CC=C(C=C1)C(=C2CCNCC2)C3=CC=CC=C3F	1	10642670	CHEMBL126370
CCN(CC)C(=O)C1=CC=C(C=C1)C(=C2CCN(CC2)C3=CC=CC=C3)C4=CC=CC=C4	1	10741016	CHEMBL338089
CCN(CC)C(=O)C1=CC=C(C=C1)C(=C2CCN(CC2)CC=C(C)C)C3=CC=CC=C3	1	10549849	CHEMBL126141
CCN(CC)C(=O)C1=CC=C(C=C1)C(=C2CCNCC2)C3=CC=C(OC)C=C3	1	10833535	CHEMBL339922
CCN(CC)C(=O)C1=CC=C(C=C1)C(=C2CCNCC2)C3=CC=CC(=C3)[N+]([O-])=O	1	10572649	CHEMBL340131
CCN(CC)C(=O)C1=CC=C(C=C1)C(=C2CCNCC2)C3=C4C=CC=CC4=CC=C3	1	10620902	CHEMBL129034
CCCCN1CCC(CC1)=C(C2=CC=CC=C2)C3=CC=C(C=C3)C(=O)N(CC)CC	1	10787424	CHEMBL127802
CCN(CC)C(=O)C1=CC=C(C=C1)C(=C2CCNCC2)C3=CC=C(Cl)C(=C3)Cl	1	11796211	CHEMBL126857
CCN(CC)C(=O)C1=CC=C(C=C1)C(=C2CCNCC2)C3=CC=CS3	1	10760626	CHEMBL129315
CCN(CC)C(=O)C1=CC=C(C=C1)C(=C2CCN(CC2)C3CCCCC3)C4=CC=CC=C4	1	10550601	CHEMBL340476
[truncated: 9,877 more rows]
